# Supplementary material for: 2,2′-Dimethoxy-4,4′-[rel-(2R,3S)-2,3-di­methylbutane-1,4-diyl]diphenol
Source: Acta Crystallogr Sect E Struct Rep Online. 2009 May 14;65(Pt 6):o1279. doi: 10.1107/S1600536809017292 (PMC2969660; doi:10.1107/S1600536809017292)
Supplement: Supplementary file 1 [file e-65-o1279-sup1.cif]

##############################################################################
###                                                                        ###
###        Electronic paper (Acta Crystallographica Section E)             ###
###                                                                        ###
##############################################################################
#                                                                            #
# This CIF contains the data in a paper accepted for publication in Acta     #
# Crystallographica Section E. It conforms to the requirements of Notes      #
# for Authors for Section E, and has been peer reviewed under the auspices   #
# of the IUCr Commission on Journals.                                        #
#                                                                            #
# Full details of the Crystallographic Information File format               #
# are given in the paper "The Crystallographic Information File (CIF):       #
# a New Standard Archive File for Crystallography" by S. R. Hall, F. H.      #
# Allen and I. D. Brown [Acta Cryst. (1991), A47, 655-685].                  #
#                                                                            #
# The current version of the core CIF dictionary is obtainable from          #
# ftp://ftp.iucr.org/pub/cif_core.dic. The current version number is 2.4.    #
#                                                                            #
# Software is freely available for graphical display of the structure(s) in  #
# this CIF.  For information consult the CIF home page http://www.iucr.org/  #
# cif/home.html                                                              #
#                                                                            #
# This file may be used for bona fide research purposes within the           #
# scientific community so long as proper attribution is given to the journal # 
# article from which it was obtained.                                        #
#                                                                            #
##############################################################################
                                             
data_I
_audit_creation_method     SHELXTL-Plus
_chemical_name_systematic
;
2,2'-Dimethoxy-4,4'-[<i>rel</i>-(2<i>R</i>,3<i>S</i>)-2,3-dimethylbutane-
1,4-diyl]diphenol
;
_chemical_name_common     'meso-Dihydroguaiaretic acid'
_chemical_formula_moiety     'C20 H26 O4'
_chemical_formula_sum     'C20 H26 O4'
_chemical_formula_weight     330.41
_chemical_melting_point     360
_symmetry_cell_setting     orthorhombic
_symmetry_space_group_name_H-M     'P 21 21 21'
_symmetry_space_group_name_Hall     'P 2ac 2ab'
loop_
    _symmetry_equiv_pos_as_xyz
    'x, y, z'
    '-x+1/2, -y, z+1/2'
    '-x, y+1/2, -z+1/2'
    'x+1/2, -y+1/2, -z'
_cell_length_a     5.1355(8)
_cell_length_b     12.024(2)
_cell_length_c     30.158(5)
_cell_angle_alpha     90.00
_cell_angle_beta     90.00
_cell_angle_gamma     90.00
_cell_volume     1862.2(5)
_cell_formula_units_Z     4
_cell_measurement_reflns_used     54
_cell_measurement_theta_min     4.42
_cell_measurement_theta_max     10.96
_cell_measurement_temperature     298.0(10)
_cell_measurement_pressure     ?
_exptl_crystal_description     plate
_exptl_crystal_colour     colourless
_exptl_crystal_size_max     0.50
_exptl_crystal_size_mid     0.40
_exptl_crystal_size_min     0.18
_exptl_crystal_density_diffrn     1.179
_exptl_crystal_density_meas     ?
_exptl_crystal_density_method     'not measured'
_exptl_crystal_F_000     712
_exptl_absorpt_coefficient_mu     0.081
_exptl_absorpt_correction_type     none
_exptl_absorpt_process_details     ?
_exptl_absorpt_correction_T_min     ?
_exptl_absorpt_correction_T_max     ?
_exptl_special_details
;
;
_diffrn_ambient_temperature     298.0(10)
_diffrn_radiation_type     MoK\a
_diffrn_radiation_wavelength     0.71073
_diffrn_radiation_source     'fine-focus sealed tube'
_diffrn_radiation_monochromator     graphite
_diffrn_measurement_device_type     'Siemens P4'
_diffrn_measurement_method     \w
_diffrn_detector_area_resol_mean     ?
_diffrn_reflns_number     3966
_diffrn_reflns_av_R_equivalents     0.1587
_diffrn_reflns_av_sigmaI/netI     0.1274
_diffrn_reflns_theta_min     1.82
_diffrn_reflns_theta_max     25.01
_diffrn_reflns_theta_full     25.01
_diffrn_measured_fraction_theta_max     0.994
_diffrn_measured_fraction_theta_full     0.994
_diffrn_reflns_limit_h_min     -6
_diffrn_reflns_limit_h_max     6
_diffrn_reflns_limit_k_min     -14
_diffrn_reflns_limit_k_max     1
_diffrn_reflns_limit_l_min     -35
_diffrn_reflns_limit_l_max     1
_diffrn_standards_number     2
_diffrn_standards_interval_count     98
_diffrn_standards_interval_time     ?
_diffrn_standards_decay_%     1
loop_
    _diffrn_standard_refln_index_h
    _diffrn_standard_refln_index_k
    _diffrn_standard_refln_index_l
    1 -1 4
    1 -1 -4
_refine_special_details
;
;
_reflns_number_total     1937
_reflns_number_gt     1196
_reflns_threshold_expression     I>2\s(I)
_refine_ls_structure_factor_coef     Fsqd
_refine_ls_matrix_type     full
_refine_ls_R_factor_all     0.1038
_refine_ls_R_factor_gt     0.0542
_refine_ls_wR_factor_gt     0.1156
_refine_ls_wR_factor_ref     0.1390
_refine_ls_goodness_of_fit_ref     0.997
_refine_ls_restrained_S_all     0.996
_refine_ls_number_reflns     1937
_refine_ls_number_parameters     227
_refine_ls_number_restraints     2
_refine_ls_number_constraints     0
_refine_ls_hydrogen_treatment     mixed
_refine_ls_weighting_scheme     calc
_refine_ls_weighting_details
               'calc w = 1/[\s^2^(Fo^2^)+(0.0472P)^2^] where P=(Fo^2^+2Fc^2^)/3'
_atom_sites_solution_hydrogens     geom
_atom_sites_solution_primary     direct
_atom_sites_solution_secondary     difmap
_refine_ls_shift/su_max     0.000
_refine_ls_shift/su_mean     0.000
_refine_diff_density_max     0.180
_refine_diff_density_min     -0.166
_refine_ls_extinction_method     none
_refine_ls_extinction_coef     ?
_refine_ls_abs_structure_details     ?
_refine_ls_abs_structure_Flack     ?
loop_
    _atom_type_symbol
    _atom_type_description
    _atom_type_scat_dispersion_real
    _atom_type_scat_dispersion_imag
    _atom_type_scat_source
    'C' 'C' 0.0033 0.0016
                         'International Tables Vol C Tables 4.2.6.8 and 6.1.1.4'
    'H' 'H' 0.0000 0.0000
                         'International Tables Vol C Tables 4.2.6.8 and 6.1.1.4'
    'O' 'O' 0.0106 0.0060
                         'International Tables Vol C Tables 4.2.6.8 and 6.1.1.4'
_computing_data_collection     'XSCANS (Siemens, 1996)'
_computing_cell_refinement     'XSCANS (Siemens, 1996)'
_computing_data_reduction     'XSCANS (Siemens, 1996)'
_computing_structure_solution     'SHELXS97 (Sheldrick, 2008)'
_computing_structure_refinement     'SHELXL97 (Sheldrick, 2008)'
_computing_molecular_graphics
;
SHELXL97 (Sheldrick, 2008) and Mercury (Macrae <i>et al.</i>,
2006)
;
_computing_publication_material     'SHELXL97 (Sheldrick, 2008)'
loop_
    _atom_site_type_symbol
    _atom_site_label
    _atom_site_fract_x
    _atom_site_fract_y
    _atom_site_fract_z
    _atom_site_U_iso_or_equiv
    _atom_site_adp_type
    _atom_site_calc_flag
    _atom_site_refinement_flags
    _atom_site_occupancy
    _atom_site_disorder_assembly
    _atom_site_disorder_group
    O O1 0.7382(7) 0.4677(2) 0.26965(7) 0.0629(8) Uani d . 1 . .
    O O2 0.4317(8) 0.3034(3) 0.24222(9) 0.0732(10) Uani d D 1 . .
    H H2 0.580(6) 0.327(5) 0.2350(16) 0.110 Uiso d D 1 . .
    O O13 0.2881(7) 0.5103(3) 0.67472(8) 0.0703(9) Uani d . 1 . .
    O O14 0.5820(8) 0.6849(3) 0.69302(8) 0.0712(10) Uani d D 1 . .
    H H14 0.451(8) 0.650(4) 0.7037(14) 0.107 Uiso d D 1 . .
    C C1 0.5599(9) 0.4296(3) 0.29987(11) 0.0493(11) Uani d . 1 . .
    C C2 0.4047(9) 0.3442(3) 0.28494(10) 0.0505(11) Uani d . 1 . .
    C C3 0.2159(10) 0.2992(3) 0.31135(13) 0.0614(12) Uani d . 1 . .
    H H3A 0.1110 0.2419 0.3009 0.074 Uiso calc R 1 . .
    C C4 0.1827(10) 0.3406(4) 0.35425(11) 0.0619(12) Uani d . 1 . .
    H H4A 0.0536 0.3109 0.3723 0.074 Uiso calc R 1 . .
    C C5 0.3379(9) 0.4242(4) 0.36995(11) 0.0540(11) Uani d . 1 . .
    C C6 0.5250(10) 0.4695(3) 0.34251(11) 0.0541(11) Uani d . 1 . .
    H H6A 0.6286 0.5275 0.3528 0.065 Uiso calc R 1 . .
    C C7 0.3030(9) 0.4706(4) 0.41668(11) 0.0676(13) Uani d . 1 . .
    H H7A 0.1446 0.4400 0.4292 0.081 Uiso calc R 1 . .
    H H7B 0.2811 0.5506 0.4147 0.081 Uiso calc R 1 . .
    C C8 0.5292(10) 0.4456(3) 0.44808(11) 0.0516(11) Uani d . 1 . .
    H H8B 0.6859 0.4789 0.4352 0.062 Uiso calc R 1 . .
    C C9 0.4850(9) 0.5012(3) 0.49355(10) 0.0494(10) Uani d . 1 . .
    H H9A 0.3223 0.4712 0.5056 0.059 Uiso calc R 1 . .
    C C10 0.7010(10) 0.4725(3) 0.52650(10) 0.0656(14) Uani d . 1 . .
    H H10B 0.7041 0.3925 0.5306 0.079 Uiso calc R 1 . .
    H H10C 0.8668 0.4941 0.5137 0.079 Uiso calc R 1 . .
    C C11 0.6747(9) 0.5273(3) 0.57162(11) 0.0556(12) Uani d . 1 . .
    C C12 0.4889(9) 0.4893(3) 0.60132(11) 0.0549(11) Uani d . 1 . .
    H H12C 0.3845 0.4288 0.5941 0.066 Uiso calc R 1 . .
    C C13 0.4594(10) 0.5421(3) 0.64204(11) 0.0518(11) Uani d . 1 . .
    C C14 0.6091(10) 0.6318(3) 0.65279(11) 0.0532(11) Uani d . 1 . .
    C C15 0.7953(11) 0.6697(3) 0.62395(12) 0.0658(12) Uani d . 1 . .
    H H15B 0.8990 0.7304 0.6313 0.079 Uiso calc R 1 . .
    C C16 0.8261(11) 0.6157(4) 0.58344(12) 0.0634(13) Uani d . 1 . .
    H H16A 0.9535 0.6406 0.5639 0.076 Uiso calc R 1 . .
    C C17 0.9001(11) 0.5584(4) 0.28192(12) 0.0683(13) Uani d . 1 . .
    H H17B 1.0187 0.5746 0.2582 0.102 Uiso calc R 1 . .
    H H17C 0.9968 0.5393 0.3081 0.102 Uiso calc R 1 . .
    H H17D 0.7943 0.6225 0.2878 0.102 Uiso calc R 1 . .
    C C18 0.5765(13) 0.3217(3) 0.45129(11) 0.0801(16) Uani d . 1 . .
    H H18C 0.5897 0.2908 0.4220 0.120 Uiso calc R 1 . .
    H H18D 0.4342 0.2873 0.4667 0.120 Uiso calc R 1 . .
    H H18E 0.7355 0.3083 0.4672 0.120 Uiso calc R 1 . .
    C C19 0.4509(15) 0.6260(3) 0.48960(12) 0.0877(18) Uani d . 1 . .
    H H19D 0.4239 0.6573 0.5185 0.131 Uiso calc R 1 . .
    H H19E 0.3030 0.6419 0.4712 0.131 Uiso calc R 1 . .
    H H19F 0.6043 0.6580 0.4766 0.131 Uiso calc R 1 . .
    C C20 0.1181(10) 0.4196(4) 0.66747(13) 0.0668(13) Uani d . 1 . .
    H H20B 0.0149 0.4072 0.6936 0.100 Uiso calc R 1 . .
    H H20C 0.2181 0.3541 0.6611 0.100 Uiso calc R 1 . .
    H H20D 0.0058 0.4358 0.6429 0.100 Uiso calc R 1 . .
loop_
    _atom_site_aniso_label
    _atom_site_aniso_U_11
    _atom_site_aniso_U_22
    _atom_site_aniso_U_33
    _atom_site_aniso_U_12
    _atom_site_aniso_U_13
    _atom_site_aniso_U_23
    O1 0.069(2) 0.0660(18) 0.0537(14) -0.0157(19) 0.0004(17) -0.0018(13)
    O2 0.084(3) 0.086(2) 0.0494(16) -0.026(2) -0.0004(17) -0.0086(14)
    O13 0.078(2) 0.082(2) 0.0511(14) -0.022(2) 0.0105(16) -0.0045(14)
    O14 0.090(3) 0.070(2) 0.0543(16) -0.020(2) 0.0049(18) -0.0109(14)
    C1 0.049(3) 0.054(2) 0.045(2) -0.002(2) -0.008(2) 0.0090(18)
    C2 0.055(3) 0.053(2) 0.044(2) 0.001(3) -0.008(2) 0.0010(18)
    C3 0.057(3) 0.064(3) 0.063(2) -0.011(3) -0.008(2) 0.004(2)
    C4 0.049(3) 0.080(3) 0.056(2) -0.006(3) -0.007(2) 0.008(2)
    C5 0.046(3) 0.069(3) 0.047(2) 0.013(3) -0.005(2) -0.002(2)
    C6 0.049(3) 0.061(3) 0.052(2) 0.002(3) -0.007(2) 0.0010(19)
    C7 0.050(3) 0.101(3) 0.052(2) 0.011(3) -0.004(2) -0.006(2)
    C8 0.047(3) 0.063(3) 0.0448(19) -0.004(3) 0.008(2) 0.0034(18)
    C9 0.045(2) 0.058(2) 0.0451(19) 0.003(3) 0.004(2) 0.0060(17)
    C10 0.066(3) 0.084(3) 0.047(2) 0.015(3) 0.001(2) 0.000(2)
    C11 0.055(3) 0.067(3) 0.045(2) 0.010(3) -0.004(2) 0.005(2)
    C12 0.059(3) 0.055(2) 0.051(2) 0.001(3) -0.009(2) -0.0018(19)
    C13 0.052(3) 0.059(2) 0.044(2) 0.002(3) -0.003(2) 0.0064(19)
    C14 0.067(3) 0.045(2) 0.048(2) 0.002(3) -0.002(2) 0.0045(19)
    C15 0.075(3) 0.063(3) 0.060(2) -0.010(3) -0.001(3) 0.009(2)
    C16 0.064(3) 0.076(3) 0.051(2) -0.007(3) 0.006(2) 0.013(2)
    C17 0.072(4) 0.067(3) 0.066(2) -0.016(3) -0.007(3) 0.012(2)
    C18 0.116(5) 0.066(3) 0.058(2) 0.016(4) 0.002(3) -0.004(2)
    C19 0.122(5) 0.068(3) 0.073(3) 0.025(4) -0.026(3) -0.005(2)
    C20 0.059(3) 0.069(3) 0.073(3) -0.014(3) -0.001(3) 0.008(2)
_geom_special_details
;
;
loop_
    _geom_bond_atom_site_label_1
    _geom_bond_atom_site_label_2
    _geom_bond_site_symmetry_2
    _geom_bond_distance
    _geom_bond_publ_flag
    O1 C1 . 1.371(5) ?
    O1 C17 . 1.420(5) ?
    O2 C2 . 1.386(5) ?
    O2 H2 . 0.84(2) ?
    O13 C13 . 1.376(5) ?
    O13 C20 . 1.414(5) ?
    O14 C14 . 1.378(5) ?
    O14 H14 . 0.86(2) ?
    C1 C2 . 1.375(6) ?
    C1 C6 . 1.384(5) ?
    C2 C3 . 1.367(6) ?
    C3 C4 . 1.396(5) ?
    C3 H3A . 0.9300 ?
    C4 C5 . 1.368(6) ?
    C4 H4A . 0.9300 ?
    C5 C6 . 1.380(6) ?
    C5 C7 . 1.526(5) ?
    C6 H6A . 0.9300 ?
    C7 C8 . 1.529(6) ?
    C7 H7A . 0.9700 ?
    C7 H7B . 0.9700 ?
    C8 C18 . 1.512(6) ?
    C8 C9 . 1.542(5) ?
    C8 H8B . 0.9800 ?
    C9 C19 . 1.516(5) ?
    C9 C10 . 1.529(6) ?
    C9 H9A . 0.9800 ?
    C10 C11 . 1.518(5) ?
    C10 H10B . 0.9700 ?
    C10 H10C . 0.9700 ?
    C11 C16 . 1.364(6) ?
    C11 C12 . 1.386(6) ?
    C12 C13 . 1.391(5) ?
    C12 H12C . 0.9300 ?
    C13 C14 . 1.363(6) ?
    C14 C15 . 1.371(6) ?
    C15 C16 . 1.393(5) ?
    C15 H15B . 0.9300 ?
    C16 H16A . 0.9300 ?
    C17 H17B . 0.9600 ?
    C17 H17C . 0.9600 ?
    C17 H17D . 0.9600 ?
    C18 H18C . 0.9600 ?
    C18 H18D . 0.9600 ?
    C18 H18E . 0.9600 ?
    C19 H19D . 0.9600 ?
    C19 H19E . 0.9600 ?
    C19 H19F . 0.9600 ?
    C20 H20B . 0.9600 ?
    C20 H20C . 0.9600 ?
    C20 H20D . 0.9600 ?
loop_
    _geom_angle_atom_site_label_1
    _geom_angle_atom_site_label_2
    _geom_angle_atom_site_label_3
    _geom_angle_site_symmetry_1
    _geom_angle_site_symmetry_3
    _geom_angle
    _geom_angle_publ_flag
    C1 O1 C17 . . 118.3(3) ?
    C2 O2 H2 . . 102(4) ?
    C13 O13 C20 . . 119.9(3) ?
    C14 O14 H14 . . 101(3) ?
    O1 C1 C2 . . 114.8(3) ?
    O1 C1 C6 . . 126.0(4) ?
    C2 C1 C6 . . 119.2(4) ?
    C3 C2 C1 . . 121.1(4) ?
    C3 C2 O2 . . 118.2(4) ?
    C1 C2 O2 . . 120.7(4) ?
    C2 C3 C4 . . 119.0(4) ?
    C2 C3 H3A . . 120.5 ?
    C4 C3 H3A . . 120.5 ?
    C5 C4 C3 . . 120.8(4) ?
    C5 C4 H4A . . 119.6 ?
    C3 C4 H4A . . 119.6 ?
    C4 C5 C6 . . 119.2(3) ?
    C4 C5 C7 . . 121.3(4) ?
    C6 C5 C7 . . 119.4(4) ?
    C5 C6 C1 . . 120.7(4) ?
    C5 C6 H6A . . 119.7 ?
    C1 C6 H6A . . 119.7 ?
    C5 C7 C8 . . 114.3(4) ?
    C5 C7 H7A . . 108.7 ?
    C8 C7 H7A . . 108.7 ?
    C5 C7 H7B . . 108.7 ?
    C8 C7 H7B . . 108.7 ?
    H7A C7 H7B . . 107.6 ?
    C18 C8 C7 . . 110.8(4) ?
    C18 C8 C9 . . 113.2(3) ?
    C7 C8 C9 . . 110.7(4) ?
    C18 C8 H8B . . 107.3 ?
    C7 C8 H8B . . 107.3 ?
    C9 C8 H8B . . 107.3 ?
    C19 C9 C10 . . 111.0(4) ?
    C19 C9 C8 . . 112.1(3) ?
    C10 C9 C8 . . 111.9(3) ?
    C19 C9 H9A . . 107.2 ?
    C10 C9 H9A . . 107.2 ?
    C8 C9 H9A . . 107.2 ?
    C11 C10 C9 . . 114.9(4) ?
    C11 C10 H10B . . 108.6 ?
    C9 C10 H10B . . 108.6 ?
    C11 C10 H10C . . 108.6 ?
    C9 C10 H10C . . 108.6 ?
    H10B C10 H10C . . 107.5 ?
    C16 C11 C12 . . 118.7(4) ?
    C16 C11 C10 . . 121.4(4) ?
    C12 C11 C10 . . 119.8(4) ?
    C11 C12 C13 . . 119.6(4) ?
    C11 C12 H12C . . 120.2 ?
    C13 C12 H12C . . 120.2 ?
    C14 C13 O13 . . 114.2(3) ?
    C14 C13 C12 . . 120.7(4) ?
    O13 C13 C12 . . 125.1(4) ?
    C13 C14 C15 . . 120.4(4) ?
    C13 C14 O14 . . 121.3(4) ?
    C15 C14 O14 . . 118.3(4) ?
    C14 C15 C16 . . 118.7(4) ?
    C14 C15 H15B . . 120.6 ?
    C16 C15 H15B . . 120.6 ?
    C11 C16 C15 . . 121.8(4) ?
    C11 C16 H16A . . 119.1 ?
    C15 C16 H16A . . 119.1 ?
    O1 C17 H17B . . 109.5 ?
    O1 C17 H17C . . 109.5 ?
    H17B C17 H17C . . 109.5 ?
    O1 C17 H17D . . 109.5 ?
    H17B C17 H17D . . 109.5 ?
    H17C C17 H17D . . 109.5 ?
    C8 C18 H18C . . 109.5 ?
    C8 C18 H18D . . 109.5 ?
    H18C C18 H18D . . 109.5 ?
    C8 C18 H18E . . 109.5 ?
    H18C C18 H18E . . 109.5 ?
    H18D C18 H18E . . 109.5 ?
    C9 C19 H19D . . 109.5 ?
    C9 C19 H19E . . 109.5 ?
    H19D C19 H19E . . 109.5 ?
    C9 C19 H19F . . 109.5 ?
    H19D C19 H19F . . 109.5 ?
    H19E C19 H19F . . 109.5 ?
    O13 C20 H20B . . 109.5 ?
    O13 C20 H20C . . 109.5 ?
    H20B C20 H20C . . 109.5 ?
    O13 C20 H20D . . 109.5 ?
    H20B C20 H20D . . 109.5 ?
    H20C C20 H20D . . 109.5 ?
loop_
    _geom_torsion_atom_site_label_1
    _geom_torsion_atom_site_label_2
    _geom_torsion_atom_site_label_3
    _geom_torsion_atom_site_label_4
    _geom_torsion_site_symmetry_1
    _geom_torsion_site_symmetry_2
    _geom_torsion_site_symmetry_3
    _geom_torsion_site_symmetry_4
    _geom_torsion
    _geom_torsion_publ_flag
    C17 O1 C1 C2 . . . . 177.9(4) ?
    C17 O1 C1 C6 . . . . -1.7(6) ?
    O1 C1 C2 C3 . . . . -179.1(4) ?
    C6 C1 C2 C3 . . . . 0.6(6) ?
    O1 C1 C2 O2 . . . . -0.6(6) ?
    C6 C1 C2 O2 . . . . 179.0(4) ?
    C1 C2 C3 C4 . . . . -0.5(6) ?
    O2 C2 C3 C4 . . . . -178.9(4) ?
    C2 C3 C4 C5 . . . . -0.6(6) ?
    C3 C4 C5 C6 . . . . 1.5(6) ?
    C3 C4 C5 C7 . . . . 179.7(4) ?
    C4 C5 C6 C1 . . . . -1.4(6) ?
    C7 C5 C6 C1 . . . . -179.6(4) ?
    O1 C1 C6 C5 . . . . 179.9(4) ?
    C2 C1 C6 C5 . . . . 0.3(6) ?
    C4 C5 C7 C8 . . . . 112.6(5) ?
    C6 C5 C7 C8 . . . . -69.3(5) ?
    C5 C7 C8 C18 . . . . -56.9(5) ?
    C5 C7 C8 C9 . . . . 176.7(3) ?
    C18 C8 C9 C19 . . . . 177.3(5) ?
    C7 C8 C9 C19 . . . . -57.6(6) ?
    C18 C8 C9 C10 . . . . 51.8(6) ?
    C7 C8 C9 C10 . . . . 176.9(3) ?
    C19 C9 C10 C11 . . . . 52.1(5) ?
    C8 C9 C10 C11 . . . . 178.2(4) ?
    C9 C10 C11 C16 . . . . -104.1(5) ?
    C9 C10 C11 C12 . . . . 74.2(5) ?
    C16 C11 C12 C13 . . . . 0.5(6) ?
    C10 C11 C12 C13 . . . . -177.8(4) ?
    C20 O13 C13 C14 . . . . 178.9(4) ?
    C20 O13 C13 C12 . . . . -2.3(6) ?
    C11 C12 C13 C14 . . . . 0.8(6) ?
    C11 C12 C13 O13 . . . . -177.9(4) ?
    O13 C13 C14 C15 . . . . 177.5(4) ?
    C12 C13 C14 C15 . . . . -1.5(6) ?
    O13 C13 C14 O14 . . . . -1.1(6) ?
    C12 C13 C14 O14 . . . . -180.0(4) ?
    C13 C14 C15 C16 . . . . 0.7(7) ?
    O14 C14 C15 C16 . . . . 179.2(4) ?
    C12 C11 C16 C15 . . . . -1.3(6) ?
    C10 C11 C16 C15 . . . . 177.0(4) ?
    C14 C15 C16 C11 . . . . 0.7(7) ?
loop_
    _geom_hbond_atom_site_label_D
    _geom_hbond_atom_site_label_H
    _geom_hbond_atom_site_label_A
    _geom_hbond_site_symmetry_A
    _geom_hbond_distance_DH
    _geom_hbond_distance_HA
    _geom_hbond_distance_DA
    _geom_hbond_angle_DHA
    _geom_hbond_publ_flag
    O2 H2 O14 2_664 0.84(2) 2.15(3) 2.908(6) 149(5) yes
    O14 H14 O2 2_565 0.86(2) 2.35(4) 3.030(5) 137(5) yes
    O2 H2 O1 . 0.84(2) 2.14(5) 2.658(4) 119(5) no
    O14 H14 O13 . 0.86(2) 2.07(4) 2.644(5) 124(4) no
data_global
_journal_date_recd_electronic     2009-02-18
_journal_date_accepted     2009-05-08
_journal_name_full     'Acta Crystallographica, Section E'
_journal_year     2009
_journal_volume     65
_journal_issue      6
_journal_page_first     o1279
_journal_page_last     o1279
_journal_paper_category     QO
_journal_coeditor_code     IS2391
_publ_contact_author_name     'Sylvain Bernes'
_publ_contact_author_address
;
DEP Facultad de Ciencias Quimicas, UANL
Guerrero y Progreso S/N
Col. Trevino
64570 Monterrey, N.L.
Mexico
;
_publ_contact_author_email     sylvain_bernes@Hotmail.com
_publ_contact_author_fax     (+52)(81)82204918
_publ_contact_author_phone     (+52)(81)82204900x3460
_publ_section_title
;\
2,2'-Dimethoxy-4,4'-[<i>rel</i>-(2<i>R</i>,3<i>S</i>)-2,3-dimethylbutane-\
1,4-diyl]diphenol
;
loop_
    _publ_author_name
    _publ_author_address
    "Salinas-Salazar, Carmen L."
;
Laboratorio de Qu\'imica de Productos Naturales
DEP Facultad de Ciencias Qu\'imicas, UANL
Monterrey, N.L.
Mexico
;
    "Camacho-Corona, Mar\'ia del Rayo"
;
Laboratorio de Qu\'imica de Productos Naturales
DEP Facultad de Ciencias Qu\'imicas, UANL
Monterrey, N.L.
Mexico
;
    "Bern\`es, Sylvain"
;
Laboratorio de Difracci\'on de rayos X en Monocristales
DEP Facultad de Ciencias Qu\'imicas, UANL
Monterrey, N.L.
Mexico
;
    "Waksman de Torres, Noemi"
;
Departamento de Qu\'imica Anal\'itica
Facultad de Medicina, UANL
Monterrey, N.L.
Mexico
;
_exptl_special_details
;
Spectroscopic data.
IR (film, ATR, \v cm-1): 3375, 2964-2875, 1606-1513, 1460-1375, 1268-1236,
1236, 1029, 972, 935-864, 842-791. 1H-NMR (400 MHz, CDCl3, ppm): 0.848
(d, 6.76 Hz, CH3-9, CH3-9'), 1.755 (m, H-8 and H-8'), 2.290 (dd, J = 13.5,
9.2 Hz, 7-alpha), 2.736 (dd, J = 13.5, 5.0 Hz, 7-beta), 3.859 (s, CH3O-3),
3.871 (s, CH3O-3'), 5.477 (br s, OH-4, OH-4'), 6.618 (d, J = 1.8 Hz, H-2,
H-2'), 6.66 (dd, J = 8.0, 1.9 Hz, H-6, H-6'), 6.829 (d, J = 8.0 Hz, H-5, H-5').
13-NMR (100 MHz, CDCl3, ppm): 16.186 (CH3-9, CH3-9'), 38.862 (C-8, C-8'),
39.156 (C-7, C-7'), 55.827 (CH3O-3, CH3O-3'), 111.408 (C-2, C-2'), 113.93
(C-5, C-5'), 121.681 (C-6, C-6'), 133.760 (C-1, C-1'), 143.524 (C-4, C-4'),
146.279 (C-3, C-3').
;
