# Supplementary material for: 2,2′-Dimethoxy-4,4′-[rel-(2R,3S)-2,3-di­methylbutane-1,4-diyl]diphenol
Source: Acta Crystallogr Sect E Struct Rep Online. 2009 May 14;65(Pt 6):o1279. doi: 10.1107/S1600536809017292 (PMC2969660; doi:10.1107/S1600536809017292)
Supplement: Supplementary file 2 [file e-65-o1279-Isup2.hkl]

# 
# h,k,l, Fc-squared, Fo-squared, sigma(Fo-squared) and status flag 
# 
data_I
_shelx_title ' 1lt4 in P2(1)2(1)2(1) LAST... sin corr.' 
_shelx_refln_list_code          4 
_shelx_F_calc_maximum      118.35 
_exptl_crystal_F_000       712.00 
_reflns_d_resolution_high  0.8406 
 
loop_ 
 _symmetry_equiv_pos_as_xyz 
 'x, y, z' 
 '-x+1/2, -y, z+1/2' 
 '-x, y+1/2, -z+1/2' 
 'x+1/2, -y+1/2, -z' 
 
_cell_length_a     5.1355 
_cell_length_b    12.0235 
_cell_length_c    30.1585 
_cell_angle_alpha  90.000 
_cell_angle_beta   90.000 
_cell_angle_gamma  90.000 
 
_shelx_F_squared_multiplier     1.000 
 
loop_ 
 _refln_index_h 
 _refln_index_k 
 _refln_index_l 
 _refln_F_squared_calc 
 _refln_F_squared_meas 
 _refln_F_squared_sigma 
 _refln_observed_status 
   2   0   0      238.21      186.19     53.32 o 
   4   0   0      100.80       84.75     15.45 o 
   6   0   0       15.62       22.09      9.62 o 
   1   1   0      257.37      219.61      7.93 o 
   2   1   0      147.78      145.38     16.91 o 
   3   1   0        1.38        8.31      5.83 o 
   4   1   0      135.04      140.86     14.80 o 
   5   1   0       14.28       13.74      5.90 o 
   6   1   0       21.35       26.59      6.51 o 
   1   2   0      692.44      732.38     28.57 o 
   2   2   0       26.88       24.08      4.08 o 
   3   2   0        0.27       19.47     19.42 o 
   4   2   0      302.77      284.53     48.14 o 
   5   2   0        4.50        1.91      7.42 o 
   6   2   0       41.78       36.61      9.75 o 
   1   3   0       54.88       42.27      6.45 o 
   2   3   0      769.09      775.82    136.67 o 
   3   3   0        9.41       10.70      3.41 o 
   4   3   0      287.51      275.65     47.30 o 
   5   3   0        1.77       19.71     17.72 o 
   1   4   0      539.83      564.52     69.34 o 
   2   4   0        2.78      -12.63     19.50 o 
   3   4   0       17.78       17.02      3.36 o 
   4   4   0      574.90      516.21     87.92 o 
   5   4   0       60.02       51.60      8.60 o 
   2   5   0      242.32      271.18     30.69 o 
   3   5   0        1.85       -1.74      3.10 o 
   4   5   0      506.34      490.39     72.22 o 
   5   5   0       14.62        6.77      8.38 o 
   0   6   0     4684.55     4701.60     68.81 o 
   1   6   0     1166.64     1229.23     98.39 o 
   2   6   0       41.88       39.57      4.49 o 
   3   6   0       63.14       52.01      4.68 o 
   4   6   0       74.19       76.05     14.67 o 
   5   6   0        0.02       -3.81      7.23 o 
   1   7   0       40.19      120.36     39.85 o 
   2   7   0       15.68       17.56      4.73 o 
   3   7   0       32.44       31.99      5.08 o 
   4   7   0        0.04        9.63      6.22 o 
   5   7   0       24.32       18.17     10.27 o 
   0   8   0      344.69      305.92     13.67 o 
   1   8   0       21.71       23.84      3.86 o 
   2   8   0       37.69       41.11      4.88 o 
   3   8   0        4.44       -1.95      5.80 o 
   4   8   0       11.11       13.13      6.85 o 
   5   8   0        0.16       18.18      9.24 o 
   1   9   0       34.19       29.83      7.32 o 
   2   9   0        5.94       -0.14      3.76 o 
   3   9   0        1.43        4.93      9.09 o 
   4   9   0        1.21       -6.10      7.10 o 
   0  10   0        3.08        3.69      5.20 o 
   1  10   0       32.39       14.40     14.05 o 
   2  10   0        0.89        2.39      5.96 o 
   3  10   0        1.30       -0.91      6.14 o 
   4  10   0        5.58       -4.16      7.97 o 
   1  11   0       36.84       41.65      7.12 o 
   2  11   0        8.11       16.90      9.63 o 
   3  11   0        0.33       -6.21      9.50 o 
   0  12   0        1.60       -4.76     13.15 o 
   1  12   0        1.77        2.04     13.73 o 
   2  12   0        0.19        0.43      6.79 o 
   3  12   0        0.67        4.88      6.84 o 
   1  13   0       32.15       32.80      8.66 o 
   2  13   0        0.00       -2.94      9.93 o 
   0  14   0        0.00        8.21     12.56 o 
   1  14   0        7.97        0.46      8.28 o 
   1   0   1      578.08      424.48     61.91 o 
   2   0   1       74.09       77.25      6.69 o 
   3   0   1       33.82       40.75      3.91 o 
   4   0   1       18.42       24.76      3.00 o 
   5   0   1        7.20       20.64      5.37 o 
   6   0   1        0.30       -3.09      5.78 o 
   0   1   1       85.39       78.88      1.59 o 
   1   1   1    13412.43    12499.60   1099.99 o 
   2   1   1      215.32      225.44     16.38 o 
   3   1   1      104.17       99.47      7.55 o 
   4   1   1        1.30        1.40      3.45 o 
   5   1   1      140.96      137.28     10.14 o 
   6   1   1       61.70       57.38      7.27 o 
   1   2   1     2088.87     2332.16    111.62 o 
   2   2   1       91.48       86.13     11.80 o 
   3   2   1       44.22       53.45      8.05 o 
   4   2   1        1.85       19.46      9.70 o 
   5   2   1       72.82       78.35      6.54 o 
   6   2   1        0.85       -1.33      7.86 o 
   0   3   1      179.48      159.89      5.77 o 
   1   3   1     1636.10     1488.44    115.76 o 
   2   3   1      550.55      569.33     48.77 o 
   3   3   1       76.25       74.61      9.52 o 
   4   3   1      347.11      358.85     33.49 o 
   5   3   1      317.52      353.43     45.78 o 
   0   4   1     2846.79     2642.05     35.71 o 
   1   4   1      166.96      126.94     17.03 o 
   2   4   1      158.11      174.23     17.54 o 
   3   4   1       22.28       22.16      2.41 o 
   4   4   1      175.73      169.64     15.39 o 
   5   4   1       51.57       59.17      9.73 o 
   0   5   1     2212.73     2341.09     34.09 o 
   1   5   1     1043.56     1244.84    124.61 o 
   2   5   1       54.52       64.05     11.83 o 
   3   5   1        5.14        5.56      2.59 o 
   4   5   1      126.79      108.19      6.60 o 
   5   5   1       36.90       45.65      6.11 o 
   0   6   1     2293.78     2426.09    188.13 o 
   1   6   1      187.10      215.26     29.24 o 
   2   6   1       47.17       56.65      4.02 o 
   3   6   1       29.56       26.54      3.01 o 
   4   6   1      193.06      187.12     20.87 o 
   5   6   1       14.20       16.99      5.83 o 
   0   7   1      473.34      485.82     38.04 o 
   1   7   1      177.97      210.26     16.58 o 
   2   7   1       72.25       73.66      5.03 o 
   3   7   1       46.72       50.23      3.37 o 
   4   7   1       34.20       33.24      5.09 o 
   5   7   1        3.58       15.21     12.14 o 
   0   8   1      790.61      729.25     16.18 o 
   1   8   1       71.32       81.85      6.08 o 
   2   8   1      110.02      101.34      9.76 o 
   3   8   1        1.46        5.39      4.22 o 
   4   8   1       14.78       13.25      6.49 o 
   5   8   1        4.93       16.62      5.86 o 
   0   9   1       76.73       88.62      9.68 o 
   1   9   1       26.14       27.85      2.75 o 
   2   9   1       28.82       31.58      4.95 o 
   3   9   1       28.53       23.97      6.19 o 
   4   9   1       10.32        9.10      5.02 o 
   0  10   1        9.41        6.90      3.53 o 
   1  10   1        6.59        9.32      3.94 o 
   2  10   1       22.06       21.05      6.79 o 
   3  10   1        4.08       -4.30      5.43 o 
   4  10   1        4.01       10.20      5.97 o 
   0  11   1       29.32       17.73      6.69 o 
   1  11   1        3.60        7.34      4.42 o 
   2  11   1        2.60       -5.07      5.07 o 
   3  11   1        3.90        7.12      4.42 o 
   0  12   1       28.13       52.90     13.52 o 
   1  12   1       14.37        6.77      4.75 o 
   2  12   1       10.31        2.66      7.22 o 
   3  12   1        4.53        3.41      6.12 o 
   0  13   1        6.48        3.30      6.74 o 
   1  13   1        4.36        6.01      5.04 o 
   2  13   1        3.93       -2.32      5.84 o 
   0  14   1        0.44       -7.65      7.65 o 
   1  14   1        2.23       -1.74      6.29 o 
   1   0   2     5458.83     5377.93    756.27 o 
   2   0   2       12.54       11.82      3.20 o 
   3   0   2      291.07      275.12     76.97 o 
   4   0   2       60.37       55.80     14.08 o 
   5   0   2      189.19      203.15     75.13 o 
   6   0   2       84.49       93.99     15.97 o 
   0   1   2      532.57      540.15     19.69 o 
   1   1   2     1836.11     1692.86    252.37 o 
   2   1   2      875.70      818.76    123.90 o 
   3   1   2      141.66      136.05     14.76 o 
   4   1   2      135.21      127.38     12.34 o 
   5   1   2       89.36      100.61      8.05 o 
   6   1   2        1.25       -2.01      5.86 o 
   0   2   2     2068.91     1963.61     32.42 o 
   1   2   2     1463.59     1135.67     35.22 o 
   2   2   2      250.64      243.41     57.97 o 
   3   2   2      214.15      197.36     27.33 o 
   4   2   2       83.26      130.86     48.65 o 
   5   2   2      137.10      152.07     30.49 o 
   6   2   2       18.99       17.45     21.25 o 
   1   3   2     3351.83     2947.02    426.55 o 
   2   3   2      188.35      330.88    177.07 o 
   3   3   2       26.53       31.31      6.19 o 
   4   3   2       60.64       74.01     29.36 o 
   5   3   2       19.86       19.53     40.29 o 
   1   4   2      936.27      852.81    144.11 o 
   2   4   2      503.19      450.73     79.92 o 
   3   4   2       24.78       28.54      6.04 o 
   4   4   2       52.97       54.33     10.96 o 
   5   4   2        4.00       20.63      7.03 o 
   1   5   2     1221.15     1365.57    286.62 o 
   2   5   2      930.09      957.54    124.16 o 
   3   5   2       25.78       18.74      4.17 o 
   4   5   2       62.50       61.68     14.04 o 
   5   5   2       79.57       80.04      9.23 o 
   0   6   2        8.86      -11.36     11.36 o 
   1   6   2      149.77      143.92     22.06 o 
   2   6   2      155.09      145.93     10.39 o 
   3   6   2       42.41       44.69     10.57 o 
   4   6   2        9.19       12.41      6.92 o 
   5   6   2        6.58        5.53     11.37 o 
   0   7   2      649.76      747.76     30.62 o 
   1   7   2      376.61      456.66     60.13 o 
   2   7   2       38.60       40.54      4.49 o 
   3   7   2       37.94       41.13      9.24 o 
   4   7   2       37.39       55.67      7.64 o 
   5   7   2        3.28        9.56      7.97 o 
   0   8   2      839.36      770.25     34.91 o 
   1   8   2        8.68       17.21      9.57 o 
   2   8   2      140.13      147.16     19.33 o 
   3   8   2      116.25      114.48     22.33 o 
   4   8   2        4.66       12.94      6.55 o 
   5   8   2        2.79       -7.73      7.73 o 
   0   9   2      255.53      252.73     10.06 o 
   1   9   2       18.37       21.79      4.33 o 
   2   9   2        4.67        2.68      4.02 o 
   3   9   2       27.21       36.49      7.71 o 
   4   9   2        1.39        5.05     10.87 o 
   0  10   2        9.05        3.46      5.04 o 
   1  10   2       13.00        8.01      5.35 o 
   2  10   2       12.55        3.47      7.70 o 
   3  10   2        6.14       -0.95      6.55 o 
   4  10   2        1.68       11.13     12.27 o 
   0  11   2       12.70       20.41      9.23 o 
   1  11   2       29.76       30.21      6.48 o 
   2  11   2        1.61        3.46      6.37 o 
   3  11   2        1.24       -2.47      6.88 o 
   0  12   2        0.06        0.55      9.77 o 
   1  12   2       13.76       29.71     12.62 o 
   2  12   2        2.35       -3.89      7.46 o 
   3  12   2        0.53        3.13      9.01 o 
   0  13   2        3.99        1.53     10.79 o 
   1  13   2        8.72       10.60      7.06 o 
   2  13   2        0.24       11.66      8.62 o 
   0  14   2        2.11       15.96     13.23 o 
   1  14   2        1.63       -6.35     10.83 o 
   1   0   3       43.28       46.09      4.37 o 
   2   0   3      355.60      282.83     88.23 o 
   3   0   3      169.39      158.67     41.79 o 
   4   0   3      130.61      145.80     37.47 o 
   5   0   3       17.79       10.35     11.63 o 
   6   0   3        0.02      -11.15     15.25 o 
   0   1   3       99.01       93.84      4.42 o 
   1   1   3     1518.28     1391.11    152.76 o 
   2   1   3      286.31      218.84     30.34 o 
   3   1   3      150.50      147.24     25.39 o 
   4   1   3      284.43      279.28     39.37 o 
   5   1   3        8.77        5.19      5.53 o 
   6   1   3        3.40       -1.01      8.37 o 
   0   2   3     1287.35     1254.65     27.01 o 
   1   2   3     7009.26     6308.89   1121.79 o 
   2   2   3      585.08      529.29    106.56 o 
   3   2   3      194.99      161.21     34.29 o 
   4   2   3      103.83      124.65     37.75 o 
   5   2   3       38.20       30.24      8.31 o 
   6   2   3       33.01       38.46     12.43 o 
   0   3   3      858.00      867.24     26.10 o 
   2   3   3     2198.15     2124.09    497.92 o 
   3   3   3      107.19      106.76     25.16 o 
   4   3   3       95.85       94.53     15.49 o 
   5   3   3       73.64       62.66     22.24 o 
   0   4   3     1795.76     1692.60     38.08 o 
   1   4   3     1220.30     1280.78    179.94 o 
   2   4   3      718.94      689.41    142.47 o 
   3   4   3        3.95        3.88      3.07 o 
   4   4   3       47.68       40.70     12.20 o 
   5   4   3       91.17       96.56     21.69 o 
   0   5   3        0.10       -1.30      4.42 o 
   1   5   3      765.77      779.57    101.24 o 
   2   5   3       50.85      105.94     52.89 o 
   3   5   3       26.11       25.63      4.38 o 
   4   5   3      196.85      153.14     23.07 o 
   5   5   3       18.68       15.41      7.66 o 
   0   6   3       64.02       33.07      9.02 o 
   1   6   3      170.39      216.96     42.05 o 
   2   6   3       95.52       90.48     11.78 o 
   3   6   3       30.37       31.55      4.58 o 
   4   6   3        6.70        6.79      6.24 o 
   5   6   3        5.57       15.21     10.03 o 
   0   7   3      422.25      401.48     12.14 o 
   1   7   3       22.61       22.20      5.73 o 
   2   7   3       12.94       11.84      8.07 o 
   3   7   3      110.55       98.51     11.23 o 
   4   7   3        6.69        5.24      6.69 o 
   5   7   3       14.71       13.86      7.56 o 
   0   8   3       11.77       -6.76      6.76 o 
   1   8   3       52.36       54.15      7.10 o 
   2   8   3       22.06       18.81      4.18 o 
   3   8   3        9.46        2.78      6.26 o 
   4   8   3        7.43        7.24     10.63 o 
   5   8   3        6.04        7.05     17.51 o 
   0   9   3       22.18       19.24      6.45 o 
   1   9   3       29.77       24.37      4.18 o 
   2   9   3      145.23      150.75     30.17 o 
   3   9   3       72.90       59.19      7.57 o 
   4   9   3       11.75        7.27      7.36 o 
   0  10   3        1.93        1.56      4.94 o 
   1  10   3       85.01       97.23      8.23 o 
   2  10   3       24.99       40.38      7.42 o 
   3  10   3       17.52       20.58      6.34 o 
   4  10   3       23.88       25.55     11.36 o 
   0  11   3       14.18       20.67      8.47 o 
   1  11   3       12.70       19.73      6.27 o 
   2  11   3        2.00       -2.52      7.08 o 
   3  11   3        3.41        7.19      6.74 o 
   0  12   3        9.27      -16.04     16.04 o 
   1  12   3        4.02        6.73      6.72 o 
   2  12   3        4.05       -7.19      7.19 o 
   3  12   3        4.49        6.80      7.51 o 
   0  13   3        0.08       -9.49      9.49 o 
   1  13   3        3.01       -5.41     12.17 o 
   2  13   3        9.37       19.82      8.06 o 
   0  14   3        4.01       26.75     13.34 o 
   1  14   3        5.67       32.08     10.39 o 
   0   0   4       11.69        9.83      2.55 o 
   1   0   4     3906.25     3642.56    696.88 o 
   2   0   4      659.00      608.19    181.70 o 
   3   0   4      316.26      294.26     65.51 o 
   4   0   4       20.89       18.35      4.08 o 
   5   0   4        0.12       12.26     18.17 o 
   6   0   4       48.66       53.36     10.18 o 
   0   1   4       91.07       93.93      2.66 o 
   1   1   4     4859.61     4620.70    483.67 o 
   2   1   4      263.44      265.39     40.09 o 
   3   1   4      170.01      155.80     16.48 o 
   4   1   4        0.07       -1.24      3.76 o 
   5   1   4       45.28       38.12      5.93 o 
   6   1   4        3.92        5.17      6.27 o 
   0   2   4      564.24      519.37     13.49 o 
   1   2   4    14007.05    10428.36     89.45 o 
   2   2   4     1220.22     1207.52    205.11 o 
   3   2   4        0.89        0.34      4.78 o 
   5   2   4       46.45       50.53     11.02 o 
   6   2   4        7.14       -0.04     14.80 o 
   0   3   4      793.57      710.72     17.39 o 
   1   3   4     5929.02     5480.37    758.75 o 
   2   3   4     1646.01     1356.01    283.26 o 
   3   3   4       48.34       52.72     12.91 o 
   4   3   4       14.80       14.25      6.45 o 
   5   3   4       30.38       11.52     15.14 o 
   0   4   4      192.12      237.73      8.73 o 
   1   4   4     1167.76     1166.81    276.75 o 
   2   4   4      603.92      494.84     87.36 o 
   3   4   4        8.00       14.01      5.07 o 
   4   4   4       10.13       11.90      5.84 o 
   5   4   4        0.39       -3.86      7.37 o 
   0   5   4      234.39      240.64      8.01 o 
   1   5   4       27.05       24.85     13.44 o 
   2   5   4      299.42      334.68    103.98 o 
   3   5   4      112.67      102.24     18.85 o 
   4   5   4      122.79      124.09     24.75 o 
   5   5   4        0.50       -1.98      8.22 o 
   0   6   4       73.58       63.64      6.11 o 
   1   6   4      392.96      438.21     53.29 o 
   2   6   4       27.40       29.63     10.85 o 
   3   6   4      320.34      299.97     58.02 o 
   4   6   4       14.84       22.88      8.46 o 
   5   6   4        0.35        0.21      6.23 o 
   0   7   4        1.65       -5.80      5.88 o 
   1   7   4       71.25       71.19      5.05 o 
   2   7   4      173.90      172.12     21.16 o 
   3   7   4      216.98      215.79     11.71 o 
   4   7   4       24.28       26.21      9.15 o 
   5   7   4       11.57       21.63     14.05 o 
   0   8   4       17.51       18.40      6.65 o 
   1   8   4      138.23      147.99      5.77 o 
   2   8   4        9.05       11.93      4.03 o 
   3   8   4       95.84       87.32      8.27 o 
   4   8   4       16.82       16.17      5.95 o 
   5   8   4        0.21        8.39     11.78 o 
   0   9   4        0.60       -5.51      5.51 o 
   1   9   4       30.28       24.98      4.47 o 
   2   9   4       18.30       17.40      6.44 o 
   3   9   4       53.88       39.83     13.01 o 
   4   9   4        4.37        9.93      6.49 o 
   0  10   4       12.65       16.77      5.10 o 
   1  10   4       23.64       30.26      7.38 o 
   2  10   4       15.76       15.00      9.15 o 
   3  10   4       33.08       33.50      9.53 o 
   4  10   4        1.69       -5.83      7.77 o 
   0  11   4       29.74       16.38     12.97 o 
   1  11   4        1.74        7.53      6.15 o 
   2  11   4        6.78       -1.93      6.84 o 
   3  11   4       13.03       -2.49      6.81 o 
   0  12   4        6.22       16.01      9.67 o 
   1  12   4       15.09       18.24      7.06 o 
   2  12   4       26.61       34.64      8.34 o 
   3  12   4        3.74       10.97      9.33 o 
   0  13   4        1.53       11.65     10.97 o 
   1  13   4        2.06       -0.95      8.35 o 
   2  13   4       34.16       39.44      8.17 o 
   0  14   4        0.45       -5.51      9.70 o 
   1  14   4        6.67        2.88      8.08 o 
   1   0   5     4901.56     4650.82    783.47 o 
   2   0   5      799.63      872.82    188.18 o 
   3   0   5       85.02      100.64     33.60 o 
   4   0   5       32.41       33.21      7.62 o 
   5   0   5        1.61       11.45      6.33 o 
   6   0   5       22.58        5.41     10.34 o 
   0   1   5       99.51       89.73      6.60 o 
   1   1   5      370.25      340.24     26.46 o 
   2   1   5      907.27      883.29    104.32 o 
   3   1   5      248.12      249.71     29.56 o 
   4   1   5       22.31       58.76     22.15 o 
   5   1   5        1.58        8.27      4.89 o 
   6   1   5       33.70       46.10      9.14 o 
   0   2   5       31.73       30.05      3.74 o 
   1   2   5     2224.00     2106.79    276.23 o 
   2   2   5      215.85      216.41     18.20 o 
   3   2   5      176.41      174.76     42.35 o 
   4   2   5        0.93        1.45      3.49 o 
   5   2   5       11.36        9.20     15.06 o 
   0   3   5       70.76       81.42      5.07 o 
   1   3   5     2241.78     2056.44    264.27 o 
   2   3   5      174.37      146.43     29.80 o 
   3   3   5       32.30       40.46      9.88 o 
   4   3   5        2.87        6.83      3.46 o 
   5   3   5       23.82       25.60      8.33 o 
   0   4   5       51.46       54.56      4.99 o 
   1   4   5     1573.85     1529.16    318.26 o 
   2   4   5      825.20      719.78    166.61 o 
   3   4   5       15.07       17.16      3.47 o 
   4   4   5       33.91       48.66     10.78 o 
   5   4   5       15.50       13.01     11.66 o 
   0   5   5      105.29      118.02      6.37 o 
   1   5   5      259.85      332.28     41.57 o 
   2   5   5      876.70      853.94     90.75 o 
   3   5   5        2.79       23.17     10.57 o 
   4   5   5       24.04       28.72      8.41 o 
   5   5   5        9.28       10.22      7.02 o 
   0   6   5      274.73      280.39      9.31 o 
   1   6   5      641.79      733.55     87.27 o 
   2   6   5       44.42       57.50      7.07 o 
   3   6   5      186.10      175.73     30.69 o 
   4   6   5        5.94        6.79      5.96 o 
   5   6   5        3.78       25.03      8.14 o 
   0   7   5        0.14       -3.15      4.26 o 
   1   7   5      269.96      312.17     36.21 o 
   2   7   5      140.16      135.16     29.13 o 
   3   7   5       90.80       90.41      9.54 o 
   4   7   5       24.03       14.70      7.78 o 
   5   7   5        3.29        2.02      8.83 o 
   0   8   5       58.23       74.11      8.06 o 
   1   8   5      147.54      159.30      6.14 o 
   2   8   5      180.78      160.74     28.30 o 
   3   8   5      227.39      205.52     21.15 o 
   4   8   5        9.75       11.38      6.47 o 
   0   9   5        7.58        3.30      6.19 o 
   1   9   5       22.42       26.88      4.13 o 
   2   9   5       11.86       26.52     10.57 o 
   3   9   5        5.54       -4.46      6.48 o 
   4   9   5       16.76        9.15     11.96 o 
   0  10   5       21.46       16.01      5.51 o 
   1  10   5       79.91       74.73      8.03 o 
   2  10   5      136.18      139.22     16.53 o 
   3  10   5        1.52       -0.31      7.88 o 
   4  10   5        0.58       -4.80     18.21 o 
   0  11   5        5.45        8.47      8.58 o 
   1  11   5       10.58        7.68     14.71 o 
   2  11   5       64.46       44.20     16.48 o 
   3  11   5        7.69        4.99      7.55 o 
   0  12   5        8.78        1.40     10.03 o 
   1  12   5       28.65       21.53      9.33 o 
   2  12   5        3.84       -0.12      7.96 o 
   3  12   5        1.28        4.50      7.60 o 
   0  13   5        0.18       -5.75      8.58 o 
   1  13   5        5.20        7.60      8.83 o 
   2  13   5        2.39       -2.73     15.49 o 
   0  14   5        1.22      -14.12     14.12 o 
   0   0   6     2872.81     2846.32     40.01 o 
   1   0   6     1544.93     1464.44    232.82 o 
   2   0   6      309.40      283.75     75.45 o 
   3   0   6        3.97        0.78      3.99 o 
   4   0   6        2.44        2.98      3.58 o 
   5   0   6        2.27       -6.95     16.30 o 
   6   0   6        0.01       -1.71      7.32 o 
   0   1   6     4850.77     4965.92     43.89 o 
   1   1   6     4527.30     4109.52    286.69 o 
   2   1   6     1450.85     1497.14    168.05 o 
   3   1   6      116.75      145.61     18.30 o 
   4   1   6       73.67       69.97      9.26 o 
   5   1   6        8.07       -6.33      6.33 o 
   6   1   6       24.64       25.39      6.48 o 
   0   2   6      146.63      135.15      5.54 o 
   1   2   6     6432.91     6081.34    854.40 o 
   2   2   6     1678.44     1691.54    267.20 o 
   3   2   6      122.50      137.81     32.66 o 
   4   2   6       16.24       11.75      3.59 o 
   5   2   6        3.71        6.29      6.79 o 
   0   3   6       36.92       40.16      4.45 o 
   1   3   6      258.15      260.33     58.59 o 
   2   3   6      888.98      986.47    184.50 o 
   3   3   6      118.29      122.02     26.55 o 
   4   3   6       36.54       39.12      4.06 o 
   5   3   6       11.31       -1.92      9.66 o 
   0   4   6      117.58      114.77      5.95 o 
   1   4   6      605.98      604.01     92.27 o 
   2   4   6      137.74      226.85     73.16 o 
   3   4   6        9.64       10.85      4.56 o 
   4   4   6       66.58       74.06      7.55 o 
   5   4   6        2.61       11.15      6.42 o 
   0   5   6        0.57       -2.00      4.16 o 
   1   5   6       23.17       23.26      3.59 o 
   2   5   6      257.22      236.36     29.97 o 
   3   5   6      380.69      356.76     64.53 o 
   4   5   6       26.31       30.52     16.16 o 
   5   5   6        3.39       12.69      7.21 o 
   0   6   6       95.20       96.57      6.71 o 
   1   6   6       10.56       19.39      3.65 o 
   2   6   6      499.73      470.77     54.95 o 
   3   6   6      234.09      206.78     30.41 o 
   4   6   6       74.62       84.42     27.31 o 
   5   6   6        2.05        7.90     17.57 o 
   0   7   6        7.17        1.04      4.52 o 
   1   7   6      372.58      390.62     40.29 o 
   2   7   6      112.92      125.82     15.32 o 
   3   7   6       25.88       19.33      4.50 o 
   4   7   6       35.64       38.14     11.50 o 
   5   7   6        2.25        6.61      6.79 o 
   0   8   6       87.99       75.70      6.89 o 
   1   8   6       42.98       36.35      4.60 o 
   2   8   6       29.56       35.49      4.53 o 
   3   8   6       24.77       13.96      7.52 o 
   4   8   6        3.11        9.80      7.76 o 
   0   9   6      148.45      166.19      8.42 o 
   1   9   6       61.45       62.10     14.48 o 
   2   9   6        9.62       12.99      6.39 o 
   3   9   6       36.33       27.37      7.37 o 
   4   9   6        2.84       -7.19     11.35 o 
   0  10   6        7.68        0.49      7.49 o 
   1  10   6       21.89       32.87      6.74 o 
   2  10   6      113.46      119.25      9.26 o 
   3  10   6        1.98        8.95      6.19 o 
   4  10   6        5.37       16.91     15.16 o 
   0  11   6       47.49       66.29     10.58 o 
   1  11   6       61.19       65.15      8.11 o 
   2  11   6        4.43        4.42      6.37 o 
   3  11   6        0.53       -2.92      7.52 o 
   0  12   6        5.72       18.33      9.83 o 
   1  12   6       13.08        7.55      7.79 o 
   2  12   6       19.53       11.70      7.09 o 
   3  12   6        3.23       -4.68      7.89 o 
   0  13   6        0.50       -3.35      8.97 o 
   1  13   6        3.12        8.76      8.27 o 
   2  13   6       15.90       23.17      9.61 o 
   0  14   6       12.76        8.53     14.17 o 
   1   0   7      180.64      176.56     28.99 o 
   2   0   7       13.64       15.63      4.34 o 
   3   0   7     1777.97     1866.15    449.72 o 
   4   0   7       62.83       61.87     16.39 o 
   5   0   7       22.77       30.83      7.74 o 
   0   1   7      204.17      217.53      4.76 o 
   1   1   7      673.87      636.54     52.82 o 
   2   1   7       82.96      102.69     10.70 o 
   3   1   7     1061.07     1060.98    119.40 o 
   4   1   7       13.29       10.76      2.44 o 
   5   1   7        4.50        7.54      7.10 o 
   0   2   7      101.25       92.91      5.04 o 
   1   2   7     3099.70     3065.23    427.26 o 
   2   2   7      435.57      451.79     68.59 o 
   3   2   7      648.16      632.94    104.92 o 
   4   2   7       11.58       10.65      3.37 o 
   5   2   7        4.96        1.67      6.94 o 
   0   3   7        8.85        7.67      4.06 o 
   1   3   7      718.23      692.65     92.90 o 
   2   3   7      516.34      454.86     89.01 o 
   3   3   7      168.44      182.16     27.48 o 
   4   3   7       70.75       61.90     16.25 o 
   5   3   7        0.49       15.11      8.07 o 
   0   4   7      216.49      223.07      7.51 o 
   1   4   7       93.57      104.89     13.45 o 
   2   4   7     1043.28     1094.62    176.33 o 
   3   4   7      123.21      117.37     20.99 o 
   4   4   7       38.32       36.76      6.23 o 
   5   4   7        1.85        2.19      7.69 o 
   0   5   7        2.79        0.49      4.11 o 
   1   5   7      158.30      144.11     21.60 o 
   2   5   7      201.67      196.10      6.63 o 
   3   5   7      399.80      384.86     79.12 o 
   4   5   7      115.88      115.93     21.91 o 
   5   5   7        0.03       13.20      8.71 o 
   0   6   7      169.07      177.63      8.06 o 
   1   6   7      111.29      134.01     20.20 o 
   2   6   7       98.03      121.99      6.01 o 
   3   6   7      158.28      149.06     26.58 o 
   4   6   7       23.78        0.37      6.30 o 
   5   6   7        1.22        4.24      7.71 o 
   0   7   7       34.07       37.23      5.38 o 
   1   7   7      119.65      132.11     17.39 o 
   2   7   7      108.05      116.40     18.96 o 
   3   7   7      417.65      404.54     40.03 o 
   4   7   7       29.36       23.40     13.10 o 
   5   7   7        0.54       16.69      7.15 o 
   1   8   7        6.55        4.52      4.16 o 
   2   8   7      233.85      242.54     35.09 o 
   3   8   7       94.54       84.50     21.84 o 
   4   8   7        5.21       -2.99      7.89 o 
   0   9   7      155.58      158.21      8.66 o 
   1   9   7      230.78      223.40     10.84 o 
   2   9   7       10.24        8.92      6.46 o 
   3   9   7       10.36       21.27     12.79 o 
   4   9   7       18.13       18.03      7.39 o 
   0  10   7        5.35       12.45      8.99 o 
   1  10   7       74.85       85.97      8.31 o 
   2  10   7       32.60       44.33      8.75 o 
   3  10   7        0.52       -1.72      8.22 o 
   4  10   7        0.31       13.59     10.14 o 
   0  11   7        0.92       -5.69     11.02 o 
   1  11   7       86.17      106.93      8.83 o 
   2  11   7       20.88       16.46      7.72 o 
   3  11   7        4.27        9.58      8.03 o 
   0  12   7        0.72        0.49      9.75 o 
   1  12   7       15.92       13.28      8.34 o 
   2  12   7        6.13       -8.41      8.41 o 
   3  12   7        1.51        0.95      9.85 o 
   0  13   7       11.97        4.29     10.53 o 
   1  13   7       23.26       33.99      9.92 o 
   2  13   7        3.63       17.91     15.35 o 
   0  14   7        3.53       15.13     11.57 o 
   0   0   8      264.29      256.37      8.14 o 
   1   0   8        0.84        2.97      3.28 o 
   2   0   8      188.35      225.01     21.43 o 
   3   0   8       38.22       46.84     14.88 o 
   4   0   8       20.31       32.94      9.44 o 
   5   0   8        0.00        1.30      6.12 o 
   0   1   8     2181.31     2174.01     88.37 o 
   1   1   8       61.78       62.21      5.55 o 
   2   1   8     1722.90     1802.37    190.00 o 
   3   1   8      947.03      977.06    115.01 o 
   4   1   8       28.16       30.72      3.97 o 
   5   1   8        4.38        4.84      4.48 o 
   0   2   8       14.04       16.59      3.93 o 
   1   2   8       60.80       65.62     12.75 o 
   2   2   8      171.97      189.02     27.53 o 
   3   2   8      207.13      223.77     34.72 o 
   4   2   8       26.39       29.47      5.10 o 
   5   2   8        0.94       -0.23      9.22 o 
   0   3   8     2342.84     2351.23     44.45 o 
   1   3   8      458.72      462.08     65.79 o 
   2   3   8     1534.10     1592.21    210.82 o 
   3   3   8       41.09       44.21      4.71 o 
   4   3   8        8.88        0.66      6.38 o 
   5   3   8        0.23        4.14      6.49 o 
   0   4   8       45.07       45.52      4.94 o 
   1   4   8      850.64      908.59    136.59 o 
   2   4   8     1110.57     1137.71    149.60 o 
   3   4   8      156.36      163.16     33.43 o 
   4   4   8        9.29        8.11      6.59 o 
   5   4   8        1.20       11.68      8.57 o 
   0   5   8      220.83      239.71      8.40 o 
   1   5   8      504.54      458.62     69.54 o 
   2   5   8      988.91      934.90    103.57 o 
   3   5   8      604.53      509.01     92.70 o 
   4   5   8       12.70       13.76      5.94 o 
   5   5   8        2.19        4.53      6.67 o 
   0   6   8       48.86       54.10      5.85 o 
   1   6   8      162.18      155.29     13.43 o 
   2   6   8      613.31      583.39     70.01 o 
   3   6   8      155.23      137.39     19.03 o 
   4   6   8       37.32       28.67      7.90 o 
   5   6   8        0.68        5.30      7.17 o 
   0   7   8       33.83       32.00      5.56 o 
   1   7   8       53.69       49.97      4.44 o 
   2   7   8      125.27      137.25     18.37 o 
   3   7   8      374.78      341.25     75.74 o 
   4   7   8       41.54       44.80      8.53 o 
   5   7   8        1.34        1.11      7.63 o 
   0   8   8      160.01      156.23      8.40 o 
   1   8   8       59.81       67.08      4.64 o 
   2   8   8      301.57      325.41     44.76 o 
   3   8   8       31.96       17.06      7.10 o 
   4   8   8       18.34        6.20      9.22 o 
   0   9   8       48.53       47.65      6.63 o 
   1   9   8       15.69       15.11      4.20 o 
   2   9   8      162.67      157.51     23.51 o 
   3   9   8       72.89       69.87     14.23 o 
   4   9   8        5.76        0.36      9.76 o 
   0  10   8        3.47        6.60      8.37 o 
   1  10   8       22.47       29.55      7.20 o 
   2  10   8      101.02      114.69     32.83 o 
   3  10   8       17.41        0.88      7.40 o 
   4  10   8        8.32        5.85      8.61 o 
   0  11   8       72.22       64.94     13.00 o 
   1  11   8       47.69       51.81      8.18 o 
   2  11   8       12.20        7.79      7.56 o 
   3  11   8       12.94        8.40      7.09 o 
   0  12   8        0.14       -4.86      9.07 o 
   1  12   8       33.21       40.00      8.18 o 
   2  12   8       10.22       -1.83     11.87 o 
   3  12   8        2.70        0.20     19.42 o 
   0  13   8        3.21        7.20      9.18 o 
   1  13   8        0.31       10.38      8.75 o 
   2  13   8       10.54        4.38     20.12 o 
   1   0   9     1548.18     1526.85    210.21 o 
   2   0   9     3305.77     3446.04    638.28 o 
   3   0   9       55.22       61.72     12.50 o 
   4   0   9       53.34       47.82      8.93 o 
   5   0   9        0.44       -6.71      6.71 o 
   0   1   9     1638.88     1638.89     24.56 o 
   1   1   9       77.70       85.13      8.13 o 
   2   1   9       28.45       25.73      2.58 o 
   3   1   9      244.03      267.21     26.17 o 
   4   1   9        7.89        7.70      2.39 o 
   5   1   9        1.64        0.44      4.54 o 
   0   2   9        5.32        8.81      3.87 o 
   1   2   9      394.33      353.60     47.86 o 
   2   2   9      102.27      134.04      9.31 o 
   3   2   9        6.18        4.28      3.80 o 
   4   2   9       78.65       69.08     16.95 o 
   5   2   9        3.34       13.77      6.16 o 
   0   3   9        0.16       -3.87      3.87 o 
   1   3   9      381.64      394.25     50.90 o 
   2   3   9      408.75      490.22     73.16 o 
   3   3   9       64.25       65.84     10.29 o 
   4   3   9        6.76       12.92      5.44 o 
   5   3   9        5.92       -1.11      7.28 o 
   0   4   9       36.60       37.54      5.07 o 
   1   4   9      600.85      565.39     89.59 o 
   2   4   9      355.63      404.18     70.02 o 
   3   4   9       22.75       19.40      6.33 o 
   4   4   9       20.45       15.27      7.29 o 
   5   4   9        4.46        2.39     14.84 o 
   0   5   9       63.77       81.57      5.95 o 
   1   5   9      111.49      100.17      7.40 o 
   2   5   9      974.47      933.54    134.29 o 
   3   5   9      162.39      129.64     25.81 o 
   4   5   9       27.29       21.46      6.68 o 
   5   5   9        4.90       14.70      8.22 o 
   0   6   9       18.85       19.78      4.91 o 
   1   6   9      341.99      314.99     51.74 o 
   2   6   9      305.52      324.86     37.58 o 
   3   6   9      158.63      150.84     17.07 o 
   4   6   9       19.59        7.72      6.33 o 
   5   6   9        3.32        9.41     10.74 o 
   0   7   9        4.22        6.00      4.81 o 
   1   7   9      176.61      188.80     18.40 o 
   2   7   9      192.75      200.37     43.45 o 
   3   7   9      353.81      304.72     49.74 o 
   4   7   9        6.00       -4.61      7.55 o 
   5   7   9        3.99       10.58      8.84 o 
   0   8   9       12.48        8.60      5.15 o 
   1   8   9       33.19       34.53      4.46 o 
   2   8   9       43.25       57.75     11.19 o 
   3   8   9      167.64      138.41     22.14 o 
   4   8   9       26.34       20.42      7.71 o 
   0   9   9      247.22      262.45     10.22 o 
   1   9   9      113.82      126.51     14.21 o 
   2   9   9      125.14      137.22     40.20 o 
   3   9   9       97.26       89.42      9.21 o 
   4   9   9        2.99       -1.25      6.45 o 
   0  10   9       12.92       -3.30      8.63 o 
   1  10   9      156.11      165.71     11.70 o 
   2  10   9      171.23      164.12     18.04 o 
   3  10   9        0.59       -5.28      7.74 o 
   4  10   9        1.43        9.66      7.70 o 
   0  11   9       31.14       25.22     10.29 o 
   1  11   9       45.51       52.15      8.41 o 
   2  11   9       20.96       25.44      8.50 o 
   3  11   9        8.75       17.90      8.01 o 
   0  12   9       12.56       12.32     10.50 o 
   1  12   9        9.12        4.77      8.63 o 
   2  12   9       20.88       22.14      7.86 o 
   0  13   9        3.64      -16.51     16.51 o 
   1  13   9       50.54       68.05      9.98 o 
   2  13   9        0.20        8.89      8.23 o 
   0   0  10       98.88      101.10      5.43 o 
   1   0  10        0.29       -0.12      2.40 o 
   2   0  10        1.46        7.17      3.20 o 
   3   0  10        2.12        0.56      2.94 o 
   4   0  10        1.78        6.85      3.27 o 
   5   0  10        5.68       -1.43      6.44 o 
   0   1  10     4272.26     4343.89     39.65 o 
   1   1  10      263.05      266.50     13.76 o 
   2   1  10      254.17      281.38     23.88 o 
   3   1  10       25.28       28.63      5.93 o 
   4   1  10       52.32       52.41      3.19 o 
   5   1  10       10.93       15.79      5.28 o 
   0   2  10       18.51       20.82      4.42 o 
   1   2  10       60.05       62.99      3.58 o 
   2   2  10      130.84      159.28     20.81 o 
   3   2  10      196.19      248.11     40.70 o 
   4   2  10        4.83        2.69      5.01 o 
   5   2  10        2.47        0.07      5.86 o 
   0   3  10       69.69       69.41      5.49 o 
   1   3  10      347.91      380.32     47.97 o 
   2   3  10      568.32      560.69     85.80 o 
   3   3  10        8.23       14.12      5.20 o 
   4   3  10       18.86       24.91      8.89 o 
   5   3  10        6.38       -0.17      9.51 o 
   0   4  10       19.36       20.54      4.65 o 
   1   4  10     1218.68     1204.94    174.26 o 
   2   4  10       69.20       59.16     13.48 o 
   3   4  10        7.96        4.65      3.42 o 
   4   4  10        2.67       -8.08      8.08 o 
   5   4  10       16.54       24.49     17.57 o 
   0   5  10      317.10      307.16     10.11 o 
   1   5  10       89.47       71.63     12.91 o 
   2   5  10        5.28        4.53      3.86 o 
   3   5  10       51.73       61.27      6.21 o 
   4   5  10       19.78       16.89      8.44 o 
   5   5  10        4.39       -3.07      7.87 o 
   0   6  10       12.65        9.05      4.65 o 
   1   6  10      234.43      242.19     25.98 o 
   2   6  10      131.85      128.29     20.99 o 
   3   6  10       25.06       30.40      4.19 o 
   4   6  10       34.32       44.28     13.87 o 
   5   6  10        9.15        2.14      8.15 o 
   0   7  10       74.77       88.31      6.63 o 
   1   7  10       82.72       78.83      4.78 o 
   2   7  10      220.81      215.14     39.21 o 
   3   7  10      314.45      320.70     52.25 o 
   4   7  10       41.29       47.89     15.58 o 
   5   7  10       32.58       50.36     12.04 o 
   0   8  10      125.70      140.82      8.55 o 
   1   8  10       24.63       22.43      4.02 o 
   2   8  10      174.33      194.08     30.82 o 
   3   8  10       11.56        3.45      6.13 o 
   4   8  10       32.29       28.31      8.88 o 
   0   9  10       12.74        9.18      5.43 o 
   1   9  10       26.03       27.25      4.25 o 
   2   9  10        6.41       -1.49      7.71 o 
   3   9  10       41.79       31.19      9.20 o 
   4   9  10        9.81        3.36      7.71 o 
   0  10  10      119.56      110.46     13.13 o 
   1  10  10        8.15       -1.94      9.19 o 
   2  10  10       16.72        5.56      6.57 o 
   3  10  10       15.07        9.03      6.74 o 
   4  10  10       27.82       18.09      8.72 o 
   0  11  10        0.66       -6.71      9.96 o 
   1  11  10       33.53       36.68      9.64 o 
   2  11  10       12.20       10.42      8.14 o 
   3  11  10        4.48        8.84      7.57 o 
   0  12  10       48.95       77.42     17.00 o 
   1  12  10      113.23      105.98     10.46 o 
   2  12  10       58.18       64.14      8.87 o 
   0  13  10       15.41       31.56     10.76 o 
   1  13  10        5.73       19.35      7.74 o 
   1   0  11      446.54      416.17     41.09 o 
   2   0  11       25.41       34.77      8.66 o 
   3   0  11       76.67      103.49     22.63 o 
   4   0  11       47.74       42.84      6.97 o 
   5   0  11        2.87       17.03     11.26 o 
   0   1  11      460.49      477.64     10.70 o 
   1   1  11       89.82       81.16      4.77 o 
   2   1  11       41.92       57.53     10.47 o 
   3   1  11        5.76        6.70      2.66 o 
   4   1  11        7.32       11.56      3.65 o 
   5   1  11       23.42       20.92      9.12 o 
   0   2  11      630.91      719.38     27.66 o 
   1   2  11       63.74       76.93      7.55 o 
   2   2  11       56.39       76.40      9.64 o 
   3   2  11        1.23        3.86      3.03 o 
   4   2  11       76.33       71.46     13.69 o 
   5   2  11       21.63       10.97      6.88 o 
   0   3  11      394.45      407.87     12.32 o 
   1   3  11      533.37      567.52     54.89 o 
   2   3  11      323.50      291.15     34.29 o 
   3   3  11       44.44       49.06     11.18 o 
   4   3  11       22.93       22.85     11.00 o 
   5   3  11       19.88       22.87      7.37 o 
   0   4  11      854.53      908.50     29.17 o 
   1   4  11      503.85      522.55    100.27 o 
   2   4  11       87.37      104.61     11.84 o 
   3   4  11       83.32       80.47     10.85 o 
   4   4  11       50.71       50.59     19.16 o 
   5   4  11        4.55       13.23      7.70 o 
   0   5  11      188.81      197.85      8.21 o 
   1   5  11      652.80      679.80     61.36 o 
   2   5  11      235.14      234.69     30.00 o 
   3   5  11       38.01       28.74      3.91 o 
   4   5  11       54.31       69.29     18.89 o 
   5   5  11       19.13        6.65      7.50 o 
   0   6  11      253.83      224.37      9.23 o 
   1   6  11      361.27      364.42     38.10 o 
   2   6  11      137.14      120.76      9.66 o 
   3   6  11       80.66       66.65      4.83 o 
   4   6  11       38.57       36.34     18.33 o 
   5   6  11       30.33       22.52     13.83 o 
   0   7  11       33.91       30.67      5.82 o 
   1   7  11      101.77       89.47      9.80 o 
   2   7  11       15.97       17.45      8.18 o 
   3   7  11        1.98        9.11      6.94 o 
   4   7  11        7.76       13.35      6.62 o 
   0   8  11      385.92      394.43     12.09 o 
   1   8  11      124.00      132.13      9.14 o 
   2   8  11      209.59      209.31     23.25 o 
   3   8  11        1.87       -4.57      7.28 o 
   4   8  11       22.21       13.16      7.80 o 
   0   9  11       36.05       27.76      6.37 o 
   1   9  11      126.58      138.85      9.74 o 
   2   9  11       79.24       90.69     23.38 o 
   3   9  11      105.76       87.72     14.58 o 
   4   9  11        9.69        6.23      7.52 o 
   0  10  11      554.29      548.46     21.00 o 
   1  10  11       70.90       75.64     12.02 o 
   2  10  11       17.50       32.78      8.59 o 
   3  10  11       31.18       19.28      8.90 o 
   0  11  11        0.10        3.30      9.46 o 
   1  11  11       47.99       45.88      7.92 o 
   2  11  11        4.91       16.07      7.13 o 
   3  11  11       24.55       20.99     13.80 o 
   0  12  11       30.55       10.87     10.92 o 
   1  12  11       34.06       44.99     21.63 o 
   2  12  11        2.90       12.94      9.73 o 
   0  13  11        9.31        3.33     14.74 o 
   1  13  11        6.20       -1.31      8.85 o 
   0   0  12      534.79      519.81     23.29 o 
   1   0  12      441.94      423.81     48.51 o 
   2   0  12       68.36       72.23     14.45 o 
   3   0  12        5.40        5.26      3.06 o 
   4   0  12       30.21       26.12      6.37 o 
   5   0  12      107.34      126.29     45.06 o 
   0   1  12     2627.71     2611.59     32.43 o 
   1   1  12      870.97      843.57     41.38 o 
   2   1  12      352.42      368.32     25.13 o 
   3   1  12        6.01        5.02      2.17 o 
   4   1  12       41.36       45.19      4.70 o 
   5   1  12       36.58       38.03      5.56 o 
   0   2  12     2101.59     2160.89     42.79 o 
   1   2  12      639.41      701.70     63.72 o 
   2   2  12      220.46      230.27     19.60 o 
   3   2  12       57.88       64.14      6.90 o 
   4   2  12       50.35       49.69     11.43 o 
   5   2  12       23.16       20.46      8.49 o 
   0   3  12      974.00     1048.74     32.86 o 
   1   3  12     1163.80     1208.39    127.83 o 
   2   3  12      172.46      195.63     19.63 o 
   3   3  12       41.81       41.93      5.71 o 
   4   3  12       89.37       94.85     12.14 o 
   5   3  12        1.12        2.85     14.26 o 
   0   4  12      829.44      886.56     29.30 o 
   1   4  12      628.42      671.10     96.05 o 
   2   4  12       15.28       13.12      3.61 o 
   3   4  12        7.53        5.79      3.40 o 
   4   4  12       41.04       46.35     10.05 o 
   5   4  12       20.72       38.08      7.91 o 
   0   5  12      561.51      562.57     23.99 o 
   1   5  12      636.30      694.37     49.37 o 
   2   5  12       71.66       72.67      4.77 o 
   3   5  12       31.01       34.19      5.77 o 
   4   5  12       12.97       24.05     12.01 o 
   5   5  12       33.85       45.69      8.16 o 
   0   6  12      122.76      110.92      7.46 o 
   1   6  12       34.76       39.85      4.29 o 
   2   6  12       14.09       19.27      3.88 o 
   3   6  12       34.41       33.73      6.77 o 
   4   6  12       27.47       31.03      7.94 o 
   5   6  12        4.48        6.64      8.50 o 
   0   7  12       69.62       73.28      6.65 o 
   1   7  12       41.57       38.01      4.44 o 
   2   7  12      187.13      213.31     31.96 o 
   3   7  12      178.35      150.11     15.18 o 
   4   7  12       42.09       20.64      8.06 o 
   0   8  12      826.20      753.28     24.57 o 
   1   8  12       88.75       88.33     11.40 o 
   2   8  12       61.88       70.75     22.73 o 
   3   8  12       27.05       15.90      6.89 o 
   4   8  12       42.64       37.39     19.83 o 
   0   9  12      102.90      114.98      7.85 o 
   1   9  12      271.73      269.23     14.10 o 
   2   9  12        5.01       -4.20      5.83 o 
   3   9  12       11.79        7.93      7.80 o 
   4   9  12       35.57       25.97     21.32 o 
   0  10  12      165.41      138.24     14.30 o 
   1  10  12       59.11       67.45      8.42 o 
   2  10  12       44.77       46.68     11.27 o 
   3  10  12        3.72        3.55      7.27 o 
   0  11  12       18.06       34.86     11.02 o 
   1  11  12       37.51       38.46      8.14 o 
   2  11  12        9.32        8.57     11.79 o 
   3  11  12        8.14        4.40      9.05 o 
   0  12  12       35.38       44.71     12.53 o 
   1  12  12       61.62       47.91     13.84 o 
   2  12  12        3.31        8.48     14.74 o 
   0  13  12        5.21       -7.41     11.75 o 
   1  13  12        1.23       12.68     18.48 o 
   1   0  13       12.88        4.29      5.47 o 
   2   0  13       50.19       43.57      4.63 o 
   3   0  13        6.50        9.12      3.91 o 
   4   0  13       75.02       81.33     13.45 o 
   5   0  13       10.78       12.54      9.36 o 
   0   1  13      368.77      394.48     19.76 o 
   1   1  13       11.13       16.99      2.55 o 
   2   1  13       52.15       51.89      3.40 o 
   3   1  13       14.87       16.52      3.32 o 
   4   1  13       51.78       52.06      6.42 o 
   5   1  13       41.96       34.46      6.02 o 
   0   2  13     2574.52     2851.80     48.74 o 
   1   2  13      124.27      135.62      4.82 o 
   2   2  13       72.38       81.09      6.15 o 
   3   2  13       24.36       22.48      3.75 o 
   4   2  13        9.54        8.11      5.38 o 
   5   2  13       24.43       27.84      8.32 o 
   0   3  13      270.78      290.29     10.50 o 
   1   3  13      902.43      906.90     75.95 o 
   2   3  13      201.33      219.63     11.59 o 
   3   3  13      108.59      110.30     10.68 o 
   4   3  13       34.02       34.24      6.64 o 
   5   3  13       31.39       38.90      7.82 o 
   0   4  13      325.19      370.57     12.50 o 
   1   4  13      278.89      294.90     27.30 o 
   2   4  13      106.01      132.68     21.76 o 
   3   4  13       74.99       73.55      5.43 o 
   4   4  13        3.16       15.09     11.85 o 
   5   4  13        9.40       16.79      7.42 o 
   0   5  13       33.67       39.57      5.67 o 
   1   5  13       30.49       32.68      4.33 o 
   2   5  13       32.76       31.42      4.10 o 
   3   5  13       69.49       79.96     14.17 o 
   4   5  13        3.77        2.90      6.87 o 
   5   5  13       42.12       37.82     10.22 o 
   0   6  13        0.22       -4.50      4.50 o 
   1   6  13      169.22      156.36     12.88 o 
   2   6  13       12.33       17.15      4.23 o 
   3   6  13        8.66       13.93      5.64 o 
   4   6  13        7.69        9.89     11.96 o 
   5   6  13        9.55       16.12      8.27 o 
   0   7  13      195.52      200.97      9.07 o 
   1   7  13      581.65      579.03     36.78 o 
   2   7  13       83.41       77.95      5.47 o 
   3   7  13       34.28       27.61      9.02 o 
   4   7  13       35.18       52.23     14.49 o 
   0   8  13      156.83      120.41      8.58 o 
   1   8  13       14.80       18.81      9.96 o 
   2   8  13       72.71       59.39      7.67 o 
   3   8  13        0.19        5.92      7.06 o 
   4   8  13       17.15        6.08      6.90 o 
   0   9  13        7.98       10.50      8.68 o 
   1   9  13       74.17       73.88      8.46 o 
   2   9  13       20.11       15.34      9.02 o 
   3   9  13       36.62       44.16      7.62 o 
   4   9  13       20.02       12.99     11.54 o 
   0  10  13       49.42       74.74     11.46 o 
   1  10  13       15.56       13.98      6.61 o 
   2  10  13        5.23       -1.93      7.36 o 
   3  10  13        1.88        3.57      8.80 o 
   0  11  13       13.27       17.24      9.05 o 
   1  11  13       72.42       67.81      9.97 o 
   2  11  13       13.33        6.32      9.07 o 
   3  11  13        1.29       -7.79      7.79 o 
   0  12  13        9.42        8.32     16.22 o 
   1  12  13       35.02       46.12      9.13 o 
   2  12  13        0.71       -4.96      8.77 o 
   0  13  13       44.99       52.15     13.05 o 
   1  13  13        7.74       10.61      8.66 o 
   0   0  14     1060.63     1153.79     31.74 o 
   1   0  14      514.83      542.42     49.47 o 
   2   0  14       58.75       70.73     17.83 o 
   3   0  14       50.01       52.99      5.08 o 
   4   0  14       40.09       47.22      7.54 o 
   5   0  14        0.01        3.17      7.16 o 
   0   1  14      199.55      212.19      7.76 o 
   1   1  14      909.83      873.78     40.65 o 
   2   1  14       41.59       44.88      4.97 o 
   3   1  14       32.25       35.28      2.80 o 
   4   1  14       72.35       85.69      7.84 o 
   5   1  14        5.00       12.92      5.34 o 
   0   2  14      862.45      944.24     29.82 o 
   1   2  14       75.17       86.99      6.07 o 
   2   2  14      212.52      189.11     21.32 o 
   3   2  14       48.70       56.61      4.06 o 
   4   2  14        9.06       12.21     12.62 o 
   5   2  14       13.35        7.90      7.03 o 
   0   3  14       84.81       87.42      6.42 o 
   1   3  14      281.34      332.24     36.68 o 
   2   3  14       26.51       26.82      5.43 o 
   3   3  14        3.62        8.01      4.63 o 
   4   3  14       12.99       10.39      5.82 o 
   5   3  14       20.49       15.84      9.08 o 
   0   4  14      505.97      504.45     15.29 o 
   1   4  14      111.85      114.18     16.00 o 
   2   4  14       26.66       27.40      3.93 o 
   3   4  14       24.02       29.07      4.21 o 
   4   4  14        1.93       -0.11     16.81 o 
   5   4  14       12.57       28.51      9.01 o 
   0   5  14      419.29      431.32     14.35 o 
   1   5  14       33.70       40.35      6.03 o 
   2   5  14        4.29        2.68      3.25 o 
   3   5  14       22.43       16.50      5.48 o 
   4   5  14      132.44      116.90      9.10 o 
   5   5  14        0.80        9.32      8.49 o 
   0   6  14       25.34       25.87      5.49 o 
   1   6  14       46.24       45.62      4.91 o 
   2   6  14       39.43       33.89      4.57 o 
   3   6  14       12.58       18.49      5.95 o 
   4   6  14        4.18       -3.12      8.01 o 
   5   6  14       20.74       13.33      8.52 o 
   0   7  14      285.31      287.38     10.66 o 
   1   7  14       58.15       58.05      6.60 o 
   2   7  14       32.51       27.68      4.28 o 
   3   7  14       35.39       46.00      8.33 o 
   4   7  14       34.54       28.29     10.01 o 
   0   8  14       20.97       22.72      6.50 o 
   1   8  14      165.52      153.87      6.29 o 
   2   8  14       16.35       21.06      6.05 o 
   3   8  14       20.49       15.78      7.77 o 
   4   8  14        4.49        2.57     14.19 o 
   0   9  14        6.54       -1.77      8.40 o 
   1   9  14      149.92      137.65      9.09 o 
   2   9  14      111.25      128.52     24.53 o 
   3   9  14        0.91       -6.80      6.80 o 
   4   9  14        0.43        9.03      7.63 o 
   0  10  14      215.90      204.20     15.68 o 
   1  10  14       71.02       94.55      9.17 o 
   2  10  14       16.71       19.36      7.16 o 
   3  10  14        2.67        9.25      8.38 o 
   0  11  14        2.41       -1.17     12.06 o 
   1  11  14        4.99       15.16     10.37 o 
   2  11  14        0.59       -9.73     11.84 o 
   3  11  14        0.26        4.61     12.70 o 
   0  12  14        4.91        5.46     11.85 o 
   1  12  14       17.40       23.12      7.54 o 
   2  12  14        2.59        3.25      8.14 o 
   0  13  14        9.40        7.67     15.96 o 
   1   0  15       54.98       54.26      4.00 o 
   2   0  15       59.19       52.39      3.98 o 
   3   0  15        0.06        1.66      3.51 o 
   4   0  15        0.71        6.71      6.10 o 
   5   0  15        9.66        9.82      9.59 o 
   0   1  15       14.19       24.00      6.00 o 
   1   1  15      391.26      382.36     10.82 o 
   2   1  15      232.38      232.63     16.43 o 
   3   1  15       22.42       25.83      2.58 o 
   4   1  15        2.61        1.98      4.07 o 
   5   1  15       17.38       17.17      5.34 o 
   0   2  15       67.82       74.11      5.95 o 
   1   2  15      513.33      526.13     45.31 o 
   2   2  15       63.45       59.66      7.64 o 
   3   2  15       85.11      102.26     10.58 o 
   4   2  15       17.52       11.97      6.81 o 
   5   2  15       17.22       24.28      7.67 o 
   0   3  15      145.13      152.15      7.49 o 
   1   3  15       82.77       87.06      6.00 o 
   2   3  15       40.97       40.75      4.00 o 
   3   3  15       15.45       16.95      3.74 o 
   4   3  15       58.49       61.04     11.71 o 
   5   3  15       12.15        2.94      7.55 o 
   0   4  15      362.53      323.39     11.54 o 
   1   4  15        8.19       14.28      3.40 o 
   2   4  15       39.27       45.37      5.07 o 
   3   4  15      279.33      263.55     30.53 o 
   4   4  15       28.55       28.33      7.13 o 
   5   4  15       25.56       28.87      8.11 o 
   0   5  15       88.23       96.31      6.94 o 
   1   5  15       17.53       20.23      3.54 o 
   2   5  15       17.79       22.04      5.52 o 
   3   5  15       59.89       50.72      6.75 o 
   4   5  15       96.13      114.47     22.93 o 
   5   5  15        9.55       19.21      8.08 o 
   0   6  15      440.10      427.42     12.74 o 
   1   6  15      489.80      462.67     14.86 o 
   2   6  15       29.09       29.77      5.02 o 
   3   6  15       42.09       33.48      7.78 o 
   4   6  15       41.40       38.94      8.67 o 
   0   7  15      269.69      294.32     10.40 o 
   1   7  15      332.15      351.32     30.36 o 
   2   7  15       58.19       61.81     13.32 o 
   3   7  15       56.75       60.34     11.67 o 
   4   7  15       23.51       19.05      8.77 o 
   0   8  15      122.87      132.89      8.53 o 
   1   8  15      325.62      314.71     17.11 o 
   2   8  15        4.71       12.22      7.06 o 
   3   8  15       10.93       -0.52      7.72 o 
   4   8  15       12.42       27.86     12.49 o 
   0   9  15      160.73      158.26     13.86 o 
   1   9  15       27.88       30.46      7.93 o 
   2   9  15        7.26       -0.72      6.93 o 
   3   9  15        1.62        3.04      8.34 o 
   4   9  15       18.63       14.97     11.96 o 
   0  10  15      123.62      118.62     14.14 o 
   1  10  15       54.77       51.26      8.96 o 
   2  10  15        0.75       10.61      7.30 o 
   3  10  15        9.89       12.72     12.91 o 
   0  11  15       74.88       89.50     14.12 o 
   1  11  15       68.27       63.47      8.76 o 
   2  11  15       11.30       17.14      8.99 o 
   0  12  15        2.57        6.99     10.84 o 
   1  12  15       35.09       53.81      8.96 o 
   2  12  15        1.46       17.88     10.52 o 
   0   0  16       22.44       25.92      4.78 o 
   1   0  16     4860.66     4994.44    412.78 o 
   2   0  16       16.96       23.62      3.67 o 
   3   0  16        3.07        4.49      5.17 o 
   4   0  16       15.36       15.11      6.52 o 
   5   0  16        1.11       -7.62      8.45 o 
   0   1  16       90.03       92.00      4.34 o 
   1   1  16      227.97      228.24     18.75 o 
   2   1  16       10.06        8.54      4.62 o 
   3   1  16       11.63       12.17      2.48 o 
   4   1  16        3.34       -2.43      6.13 o 
   5   1  16        7.48        6.58      5.85 o 
   0   2  16      934.89     1014.40     30.73 o 
   1   2  16      744.61      756.02     81.00 o 
   2   2  16        0.27       -2.00      3.13 o 
   3   2  16      246.46      244.81     33.63 o 
   4   2  16       14.83       16.74      7.25 o 
   5   2  16        1.68        8.88      9.97 o 
   0   3  16        4.22        3.02      4.58 o 
   1   3  16      116.47      118.00     16.07 o 
   2   3  16       41.78       47.65      8.86 o 
   3   3  16        1.47        0.09      3.47 o 
   4   3  16       54.32       68.72      9.90 o 
   5   3  16        4.32        7.96      7.85 o 
   0   4  16       71.18       80.74      6.39 o 
   1   4  16      116.32      118.86      5.04 o 
   2   4  16        3.48        2.70      3.13 o 
   3   4  16       84.72       81.61     12.10 o 
   4   4  16       41.39       36.10      8.62 o 
   5   4  16       18.20       32.80     10.07 o 
   0   5  16        1.25        0.10      4.60 o 
   1   5  16       56.04       49.73      4.29 o 
   2   5  16      178.85      191.13     19.24 o 
   3   5  16       13.62       18.93      6.08 o 
   4   5  16       21.59       18.89      7.44 o 
   5   5  16       28.90       25.83     10.11 o 
   0   6  16        3.16        3.48      5.04 o 
   1   6  16      267.51      245.62     19.85 o 
   2   6  16       29.66       25.76      6.69 o 
   3   6  16       17.68       21.24     12.39 o 
   4   6  16       17.02       25.24      9.94 o 
   0   7  16       14.12       10.97      6.19 o 
   1   7  16       90.15       95.53      5.24 o 
   2   7  16       31.84       32.56      6.52 o 
   3   7  16        4.86        3.03      6.01 o 
   4   7  16       43.20       49.69     10.29 o 
   0   8  16      182.41      161.12      8.58 o 
   1   8  16       77.87       74.76      8.07 o 
   2   8  16        7.96        6.11      6.15 o 
   3   8  16        2.52       -6.56      6.56 o 
   4   8  16       21.62       16.38      8.12 o 
   0   9  16       48.42       58.15     10.63 o 
   1   9  16       50.52       52.21      8.02 o 
   2   9  16       67.27       77.02      9.10 o 
   3   9  16        1.69       -6.68      6.68 o 
   0  10  16      125.32      136.92     14.04 o 
   1  10  16       19.32       35.16     15.35 o 
   2  10  16        4.02        6.76     13.66 o 
   3  10  16        6.01       -2.59      7.18 o 
   0  11  16       55.42       46.71     12.19 o 
   1  11  16        9.53        6.37      7.71 o 
   2  11  16        2.93       14.55      8.62 o 
   0  12  16       10.18        0.18     10.32 o 
   1  12  16       19.16       21.87      9.18 o 
   1   0  17        0.78        0.29      5.90 o 
   2   0  17        0.07        2.41      3.14 o 
   3   0  17        2.81        1.67      3.46 o 
   4   0  17       19.24       26.62      7.38 o 
   5   0  17        2.36        5.05      9.20 o 
   0   1  17       76.13       84.03     12.33 o 
   1   1  17      114.82      110.83      5.16 o 
   2   1  17       12.47        9.08      2.39 o 
   3   1  17        8.74       11.78      2.57 o 
   4   1  17       10.07       10.98      5.83 o 
   5   1  17       15.70       13.13      7.43 o 
   0   2  17      436.75      416.19     13.10 o 
   1   2  17      297.48      282.54     20.93 o 
   2   2  17      104.95      114.36      5.01 o 
   3   2  17       15.24       12.46      3.95 o 
   4   2  17       13.80        6.00      7.59 o 
   5   2  17        2.17       -2.67      6.86 o 
   0   3  17      159.87      174.33      8.11 o 
   1   3  17       95.94      112.58      5.06 o 
   2   3  17       31.97       28.13      4.35 o 
   3   3  17        1.31        1.37      3.45 o 
   4   3  17       63.87       54.20     12.50 o 
   5   3  17        5.13        5.02      8.55 o 
   0   4  17        0.00        7.20      4.58 o 
   1   4  17        3.32        1.92      3.16 o 
   2   4  17        4.89        8.81      3.53 o 
   3   4  17      223.67      228.22     24.18 o 
   4   4  17       61.83       85.44     23.19 o 
   5   4  17        2.89       19.37     10.54 o 
   0   5  17       37.94       29.77      5.69 o 
   1   5  17       63.64       62.02      4.47 o 
   2   5  17      154.64      169.21     24.08 o 
   3   5  17        2.20       -0.67      6.38 o 
   4   5  17       24.09       37.21     21.75 o 
   0   6  17      418.98      429.94     12.97 o 
   1   6  17       46.04       61.75      4.61 o 
   2   6  17       33.09       33.61      4.29 o 
   3   6  17       90.22       99.06     25.93 o 
   4   6  17       23.89       36.22     13.24 o 
   0   7  17       65.62       62.44      6.65 o 
   1   7  17       29.82       34.31      8.21 o 
   2   7  17       53.58       71.89      8.31 o 
   3   7  17        0.74       -6.56      6.56 o 
   4   7  17        2.66        1.26     13.41 o 
   0   8  17      108.42      115.63     13.08 o 
   1   8  17      156.85      147.47      9.41 o 
   2   8  17       24.89       33.17      6.75 o 
   3   8  17       32.23       23.47      7.39 o 
   4   8  17       12.88       15.16      8.23 o 
   0   9  17        0.47       15.52      9.15 o 
   1   9  17       31.45       33.28      7.06 o 
   2   9  17       11.10       17.64      7.00 o 
   3   9  17        3.43        2.99      6.94 o 
   0  10  17       49.88       45.41     10.94 o 
   1  10  17       43.03       30.30      8.13 o 
   2  10  17        0.69       11.72      7.24 o 
   3  10  17       12.48        2.77      9.64 o 
   0  11  17        0.43        9.28     13.26 o 
   1  11  17        9.02        1.82      7.22 o 
   2  11  17       13.53       14.52      8.26 o 
   0  12  17        8.74        7.59     15.23 o 
   1  12  17        1.35       -1.58      7.43 o 
   0   0  18      300.64      332.82     10.37 o 
   1   0  18        3.81        4.24      3.10 o 
   2   0  18      146.89      140.97      5.40 o 
   3   0  18       42.65       44.49      4.17 o 
   4   0  18       13.34       10.60      8.67 o 
   5   0  18        3.75       15.67      7.28 o 
   0   1  18       74.96       68.61      6.82 o 
   1   1  18      559.14      536.96     11.43 o 
   2   1  18       61.14       60.21      6.74 o 
   3   1  18        6.68        8.70      2.59 o 
   4   1  18       47.37       47.41      5.27 o 
   5   1  18        8.94        2.34      6.49 o 
   0   2  18      554.38      609.42     23.53 o 
   1   2  18       90.05       84.59      4.67 o 
   2   2  18      103.99      101.40     14.99 o 
   3   2  18      282.65      289.33     18.82 o 
   4   2  18       34.09       26.32      6.60 o 
   5   2  18        0.09       -1.15      6.84 o 
   0   3  18      122.58      139.47      7.59 o 
   1   3  18       60.31       70.76     10.32 o 
   2   3  18       31.39       38.34      4.84 o 
   3   3  18       99.45      112.61      8.12 o 
   4   3  18       15.27       19.95      9.06 o 
   5   3  18        9.94       32.49      8.52 o 
   0   4  18       33.02       39.10      5.62 o 
   1   4  18       30.75       26.30      3.87 o 
   2   4  18       52.52       51.58      4.75 o 
   3   4  18      228.67      248.17     40.25 o 
   4   4  18       45.19       69.09     18.61 o 
   5   4  18        0.41        8.01     10.37 o 
   0   5  18      301.58      306.41     10.66 o 
   1   5  18       66.86       72.60      5.88 o 
   2   5  18       40.10       43.42      5.88 o 
   3   5  18       60.02       66.30     11.04 o 
   4   5  18       31.80       28.76      8.24 o 
   0   6  18       16.46       16.66      5.64 o 
   1   6  18      168.73      160.80     12.14 o 
   2   6  18       32.54       28.83      6.72 o 
   3   6  18       24.71       31.95      7.70 o 
   4   6  18       25.27       15.90     10.15 o 
   0   7  18       15.21       11.57      5.82 o 
   1   7  18       58.88       55.22      6.59 o 
   2   7  18      219.73      238.00     19.76 o 
   3   7  18        8.12       -0.03      8.44 o 
   4   7  18        5.94        1.45      7.95 o 
   0   8  18       70.46       63.33     10.92 o 
   1   8  18      244.13      237.41     20.48 o 
   2   8  18       12.71       16.32      6.71 o 
   3   8  18        2.04        8.81      7.24 o 
   4   8  18        5.35        5.61     19.18 o 
   0   9  18      122.17      127.87     13.21 o 
   1   9  18       31.51       36.77      7.15 o 
   2   9  18       47.42       47.26      8.53 o 
   3   9  18        2.73       -4.25      8.30 o 
   0  10  18        8.77       17.91      9.70 o 
   1  10  18        3.95       -1.30      7.00 o 
   2  10  18       13.36       18.03      9.19 o 
   3  10  18        6.31        8.39      9.61 o 
   0  11  18       14.93       20.85     11.62 o 
   1  11  18        8.29       17.92     13.04 o 
   2  11  18        5.86        7.13      7.14 o 
   0  12  18       20.22       18.72     12.76 o 
   1  12  18        2.22        2.61      8.99 o 
   1   0  19      217.59      225.05      6.53 o 
   2   0  19        7.76        5.78      4.00 o 
   3   0  19       17.87        3.95      5.86 o 
   4   0  19        7.19        6.30      6.86 o 
   5   0  19        1.07        0.18      7.32 o 
   0   1  19      361.59      337.91      7.72 o 
   1   1  19      405.08      422.09     18.80 o 
   2   1  19      256.16      247.13     21.64 o 
   3   1  19      499.70      503.14     36.15 o 
   4   1  19       42.25       48.22      7.48 o 
   5   1  19        0.37        7.53      6.11 o 
   0   2  19      814.61      757.83     26.15 o 
   1   2  19       21.35       18.66      3.57 o 
   2   2  19      179.75      173.83     34.98 o 
   3   2  19      167.08      167.35      9.84 o 
   4   2  19       27.70       43.75      7.52 o 
   5   2  19        0.40        2.71      7.21 o 
   0   3  19       17.00       13.57      4.94 o 
   1   3  19       52.91       48.96      4.05 o 
   2   3  19       67.13       80.80     15.84 o 
   3   3  19      437.86      396.87     71.18 o 
   4   3  19       78.58       87.23     29.28 o 
   5   3  19        3.10        2.15      9.47 o 
   0   4  19       62.46       46.64      7.25 o 
   1   4  19       41.91       42.52      4.33 o 
   2   4  19      118.92      133.95     10.26 o 
   3   4  19      138.80      133.17     15.06 o 
   4   4  19       16.51       12.41      7.13 o 
   0   5  19       56.46       64.34      6.47 o 
   1   5  19       89.93       88.30      4.99 o 
   2   5  19      321.90      334.39     28.63 o 
   3   5  19       68.00       64.44     10.20 o 
   4   5  19       12.93       28.76      7.98 o 
   0   6  19        2.36        1.14      4.97 o 
   1   6  19       96.94       92.58      5.82 o 
   2   6  19      175.97      168.53      9.69 o 
   3   6  19       30.55       37.68      9.37 o 
   4   6  19        1.49      -13.75     13.75 o 
   0   7  19      116.93      131.56     11.62 o 
   1   7  19      105.69      111.91      8.34 o 
   2   7  19      189.32      203.94     49.99 o 
   3   7  19       30.01       27.74     10.49 o 
   4   7  19        0.02        3.99      7.54 o 
   0   8  19       43.34       38.66     12.37 o 
   1   8  19       68.42       64.96     10.11 o 
   2   8  19       20.14       13.37     12.09 o 
   3   8  19       32.33       25.93      7.44 o 
   0   9  19        7.19        0.39      8.84 o 
   1   9  19        5.46        5.01      6.91 o 
   2   9  19       16.80       13.41      8.34 o 
   3   9  19        0.42       -6.22     16.40 o 
   0  10  19       17.72       18.53      9.59 o 
   1  10  19       11.78        2.30      7.48 o 
   2  10  19        1.25        0.73      7.51 o 
   0  11  19        0.57        8.92     15.52 o 
   1  11  19        3.11        7.31      7.81 o 
   2  11  19       12.18       20.64      7.39 o 
   0  12  19        7.74       14.69     10.63 o 
   0   0  20       27.48       18.92      5.23 o 
   1   0  20      149.28      152.40      5.67 o 
   2   0  20     2229.07     2259.60    232.92 o 
   3   0  20       27.25       21.45      8.16 o 
   4   0  20       14.06       17.05      6.58 o 
   5   0  20       16.76       28.49      7.65 o 
   0   1  20       74.86       76.25      5.15 o 
   1   1  20       63.16       64.10      3.64 o 
   2   1  20      570.52      548.95     87.58 o 
   3   1  20      109.53      107.17     10.38 o 
   4   1  20        4.07        1.73      5.43 o 
   5   1  20        1.12       -5.10      5.10 o 
   0   2  20      395.49      366.93     11.39 o 
   1   2  20        3.96        6.22      6.15 o 
   2   2  20      870.50      884.70     92.97 o 
   3   2  20      173.96      171.79     12.05 o 
   4   2  20       40.75       46.84      8.21 o 
   0   3  20      125.98      123.64      7.49 o 
   1   3  20        4.54       -3.15      3.15 o 
   2   3  20       28.79       27.35      5.77 o 
   3   3  20       55.46       54.92      7.51 o 
   4   3  20       31.97       36.85      8.68 o 
   0   4  20       79.08       81.24      6.84 o 
   1   4  20       51.84       54.99      6.71 o 
   2   4  20      650.29      665.83     50.87 o 
   3   4  20       15.38        8.33      6.63 o 
   4   4  20       22.67       15.64      9.49 o 
   0   5  20        8.90        5.72      5.07 o 
   1   5  20       43.07       48.38      8.76 o 
   2   5  20      204.86      224.82     23.90 o 
   3   5  20       24.16       19.43      6.61 o 
   4   5  20        4.33        1.48      7.15 o 
   0   6  20        9.69        6.65      5.33 o 
   1   6  20      141.47      128.44     12.58 o 
   2   6  20       66.48       68.51     10.36 o 
   3   6  20       31.60       21.16      7.55 o 
   4   6  20        4.55       -5.54      9.92 o 
   0   7  20        6.26       16.82     10.09 o 
   1   7  20        3.98       -2.04      6.32 o 
   2   7  20        3.66        4.80     12.67 o 
   3   7  20        2.60        8.01      6.20 o 
   4   7  20        0.85       -4.09      6.33 o 
   0   8  20       10.34       20.59     10.55 o 
   1   8  20       14.72       12.46      6.69 o 
   2   8  20        0.42        8.22      7.79 o 
   3   8  20       10.72       23.26      7.60 o 
   0   9  20        0.24        9.38      8.99 o 
   1   9  20        2.79       -2.56      6.95 o 
   2   9  20        1.94       13.04      8.14 o 
   3   9  20       24.34       15.76      8.71 o 
   0  10  20        0.54        7.15      8.86 o 
   1  10  20       12.95       20.61      8.66 o 
   2  10  20       30.36       17.79      9.48 o 
   0  11  20        0.28      -11.41     11.41 o 
   1  11  20        6.56        5.23      7.78 o 
   1   0  21      101.09       97.13     15.04 o 
   2   0  21      197.65      181.13     13.49 o 
   3   0  21      286.98      277.13     36.04 o 
   4   0  21        9.53       19.21      7.65 o 
   0   1  21       12.97       12.04      5.80 o 
   1   1  21      264.94      274.26     10.65 o 
   2   1  21      158.34      168.11     15.92 o 
   3   1  21      197.72      201.15      7.10 o 
   4   1  21       27.16       21.24      5.56 o 
   0   2  21        1.79       -0.88      4.97 o 
   1   2  21      133.75      135.27      6.97 o 
   2   2  21      413.82      419.42     28.10 o 
   3   2  21      108.87      125.69     11.99 o 
   4   2  21        2.39       12.83     17.05 o 
   0   3  21       12.58       19.11      5.75 o 
   1   3  21      157.47      153.47      9.72 o 
   2   3  21      146.87      170.46      7.05 o 
   3   3  21      126.52      122.30      8.86 o 
   4   3  21        5.70        1.97     19.55 o 
   0   4  21       27.74       41.62      7.04 o 
   1   4  21      133.04      142.15     12.22 o 
   2   4  21      160.86      173.87      9.40 o 
   3   4  21       13.60       19.93     14.80 o 
   4   4  21        5.30       14.36      8.21 o 
   0   5  21       28.03       25.32      5.95 o 
   1   5  21       27.97       35.11      7.50 o 
   2   5  21       10.55       12.55      6.84 o 
   3   5  21       70.41       68.88     11.10 o 
   4   5  21        2.64        7.58     10.67 o 
   0   6  21        1.82       -0.62      8.97 o 
   1   6  21        4.71       13.04      5.70 o 
   2   6  21      187.91      206.44     10.80 o 
   3   6  21       25.13       31.78     11.69 o 
   4   6  21        0.36       -5.66      7.45 o 
   0   7  21       19.01       17.65     12.87 o 
   1   7  21       20.43       26.86      7.35 o 
   2   7  21      116.45      122.85      9.33 o 
   3   7  21       11.92       20.91      8.43 o 
   0   8  21        0.93       -0.65      9.28 o 
   1   8  21       16.76       17.81      7.48 o 
   2   8  21       49.10       53.12      8.42 o 
   3   8  21        2.42       -3.44      8.90 o 
   0   9  21        2.75        2.39      9.59 o 
   1   9  21        6.27       14.57      7.12 o 
   2   9  21       39.42       41.93      8.18 o 
   3   9  21        2.90       -2.97      8.48 o 
   0  10  21       19.28       44.97     14.17 o 
   1  10  21        6.94        1.09      6.77 o 
   2  10  21        1.39       -5.21      8.23 o 
   0  11  21        1.46        4.97     13.02 o 
   1  11  21        2.27        9.06      7.32 o 
   0   0  22      118.71      109.91      7.36 o 
   1   0  22       44.45       40.25      4.20 o 
   2   0  22       26.14       35.21      4.93 o 
   3   0  22        0.13       14.96      6.95 o 
   4   0  22       19.27       19.98      7.10 o 
   0   1  22       90.71       92.77      4.96 o 
   1   1  22      144.28      125.49     10.63 o 
   2   1  22      119.44      128.16     11.35 o 
   3   1  22       12.17       18.49      4.59 o 
   4   1  22       38.05       44.15      5.84 o 
   0   2  22       63.42       53.01      6.60 o 
   1   2  22       54.63       59.56      7.01 o 
   2   2  22      556.23      578.64     69.02 o 
   3   2  22       25.05       27.63     10.62 o 
   4   2  22        8.84       12.95      8.58 o 
   0   3  22      115.49      111.65      7.43 o 
   1   3  22       58.36       70.53      4.75 o 
   2   3  22       54.97       71.47     11.82 o 
   3   3  22       46.95       36.97      7.88 o 
   4   3  22        4.57       12.23      6.98 o 
   0   4  22       54.25       53.78      6.37 o 
   1   4  22        3.46        0.43      4.29 o 
   2   4  22       73.61       78.03      7.72 o 
   3   4  22       49.71       40.86      7.72 o 
   4   4  22       12.09       11.13      8.04 o 
   0   5  22        3.56       11.00      5.23 o 
   1   5  22       20.70       17.33      5.88 o 
   2   5  22      202.89      228.80     11.28 o 
   3   5  22       79.17       72.56      8.71 o 
   4   5  22        7.04       12.29     12.96 o 
   0   6  22       17.59       19.68      8.66 o 
   1   6  22       32.56       31.44      6.66 o 
   2   6  22        7.22        4.58     11.15 o 
   3   6  22       11.10        2.05     14.61 o 
   4   6  22        3.57       -3.08      7.78 o 
   0   7  22       16.99       18.95      8.16 o 
   1   7  22        8.86        8.09      6.04 o 
   2   7  22       20.19       22.06      6.88 o 
   3   7  22       23.87       26.36      7.90 o 
   0   8  22        2.52        9.12     10.09 o 
   1   8  22        4.57        0.50      8.80 o 
   2   8  22        3.90       -8.12      8.12 o 
   3   8  22        5.41       13.15      7.39 o 
   0   9  22        9.03        1.01     15.70 o 
   1   9  22        2.22       -1.99      7.67 o 
   2   9  22       14.71        6.02      8.17 o 
   0  10  22        1.80       -6.16     10.97 o 
   1  10  22        9.09        3.99      8.19 o 
   2  10  22        8.13      -13.56     13.56 o 
   0  11  22        1.72       -0.10     11.10 o 
   1  11  22        0.05       -0.09      7.90 o 
   1   0  23       90.72       86.59      7.59 o 
   2   0  23     1049.32     1077.67    106.73 o 
   3   0  23       14.21       10.28      5.86 o 
   4   0  23       28.61       22.66     13.32 o 
   0   1  23      158.20      175.56     11.17 o 
   1   1  23       48.87       42.69      4.54 o 
   2   1  23      209.36      192.35     29.46 o 
   3   1  23       29.55       32.51      4.69 o 
   4   1  23       43.99       38.99      5.71 o 
   0   2  23        1.51       -1.79      5.46 o 
   1   2  23       46.22       46.29      4.65 o 
   2   2  23       25.03       25.38      6.33 o 
   3   2  23       32.59       33.88      6.97 o 
   4   2  23       41.27       53.11      8.74 o 
   0   3  23       22.96       11.49      5.38 o 
   1   3  23       18.62       17.54      4.14 o 
   2   3  23       32.42       36.65      6.74 o 
   3   3  23       59.84       77.92      8.31 o 
   4   3  23       13.85       12.63      7.83 o 
   0   4  23        1.58        0.78      5.80 o 
   1   4  23      109.91      102.77      7.72 o 
   2   4  23       11.30        5.25      7.23 o 
   3   4  23       60.90       53.78      8.38 o 
   4   4  23       11.06       17.11      7.93 o 
   0   5  23      123.53      136.76     11.59 o 
   1   5  23       59.23       49.99      6.95 o 
   2   5  23       92.87       93.25     18.47 o 
   3   5  23       75.80       82.99      8.88 o 
   4   5  23        7.71        5.92      7.53 o 
   0   6  23       71.94       75.88     10.45 o 
   1   6  23        7.59       12.64      9.24 o 
   2   6  23       37.64       48.09      8.34 o 
   3   6  23       14.22       17.16      8.45 o 
   0   7  23        2.35        8.94      8.32 o 
   1   7  23        6.19        7.13      9.71 o 
   2   7  23       11.85       20.98      7.86 o 
   3   7  23        4.15        2.99      9.51 o 
   0   8  23        0.89       -8.19     14.79 o 
   1   8  23       14.03       10.95      8.15 o 
   2   8  23        0.39       -8.64      8.64 o 
   3   8  23        1.55       -1.78     12.80 o 
   0   9  23       19.22        5.12     15.31 o 
   1   9  23        7.08        6.10      7.88 o 
   2   9  23        6.69        7.60     10.09 o 
   0  10  23        6.65       15.91     17.08 o 
   1  10  23        5.56        4.57      8.36 o 
   0   0  24        0.74       -5.15      5.15 o 
   1   0  24      135.35      120.95     28.21 o 
   2   0  24        1.27        6.32      5.70 o 
   3   0  24       28.88       23.18      7.36 o 
   4   0  24       35.52       19.25     15.18 o 
   0   1  24      180.50      171.17      6.09 o 
   1   1  24      163.37      160.65      7.77 o 
   2   1  24        7.97       11.38      4.50 o 
   3   1  24       23.66       30.75      6.40 o 
   4   1  24       30.18       35.21      6.16 o 
   1   2  24      264.20      252.09      6.94 o 
   2   2  24       76.90       69.21      7.93 o 
   3   2  24       59.96       66.49      8.16 o 
   4   2  24       11.75       21.78      6.92 o 
   0   3  24      410.50      442.89     14.14 o 
   1   3  24      286.60      294.91     11.44 o 
   2   3  24       58.74       61.61      7.51 o 
   3   3  24      197.21      211.13     30.88 o 
   4   3  24        3.69       14.52     10.89 o 
   0   4  24       84.61       70.68     11.28 o 
   1   4  24       74.42       60.78      7.33 o 
   2   4  24       16.43       11.28      6.83 o 
   3   4  24       11.89        0.88     16.22 o 
   4   4  24        5.14        9.24      7.57 o 
   0   5  24        5.21        6.47      8.79 o 
   1   5  24       16.03        4.68      5.99 o 
   2   5  24       36.71       27.77      8.36 o 
   3   5  24        0.55       -3.17      6.49 o 
   4   5  24        5.19       -5.36      8.13 o 
   0   6  24       51.51       30.47     10.74 o 
   1   6  24       35.32       16.95      9.89 o 
   2   6  24        3.86       -0.11      6.89 o 
   3   6  24        7.00       13.96      7.48 o 
   0   7  24        3.24       11.13     10.48 o 
   1   7  24       24.22       22.30      7.71 o 
   2   7  24       25.38       31.80      8.10 o 
   3   7  24        0.95       -2.50      7.14 o 
   0   8  24        0.33        5.20     13.52 o 
   1   8  24        3.50        6.00      7.73 o 
   2   8  24        7.91        9.36      8.67 o 
   0   9  24       15.62       17.21     10.42 o 
   1   9  24       12.22       32.25      9.41 o 
   2   9  24        6.71       -2.62      7.79 o 
   0  10  24        3.22        5.72     10.40 o 
   1  10  24        2.12        2.77     10.03 o 
   1   0  25      945.93      890.10     51.13 o 
   2   0  25      119.12      118.84      8.84 o 
   3   0  25       58.51       67.09      8.39 o 
   4   0  25      168.43      173.42     49.25 o 
   0   1  25      142.76      135.87     13.54 o 
   1   1  25        2.74       -4.38      4.38 o 
   2   1  25        2.66        9.28      4.20 o 
   3   1  25       19.46       17.03      5.00 o 
   4   1  25        5.32       10.72      6.45 o 
   0   2  25       11.82       -5.77      5.77 o 
   1   2  25        9.48       -3.93      9.74 o 
   2   2  25        5.11       15.92     11.44 o 
   3   2  25       34.37       36.65      7.65 o 
   4   2  25        3.86        6.54      7.43 o 
   0   3  25       65.14       50.59     11.67 o 
   1   3  25       39.53       30.44      6.47 o 
   2   3  25       33.92       32.26      7.04 o 
   3   3  25       32.12       44.94     12.27 o 
   4   3  25       20.53       29.89      8.60 o 
   0   4  25        1.40       -9.85      9.85 o 
   1   4  25       22.57       18.25      6.86 o 
   2   4  25        4.25        4.65      7.69 o 
   3   4  25       22.92       34.35      7.51 o 
   4   4  25        2.04        6.48      8.44 o 
   0   5  25      310.24      336.28     16.20 o 
   1   5  25       48.02       44.06      7.50 o 
   2   5  25       13.33       14.29     12.50 o 
   3   5  25       48.45       55.07     16.12 o 
   0   6  25        0.05       13.26      8.68 o 
   1   6  25       29.04       30.18      7.31 o 
   2   6  25       20.31       26.70      8.33 o 
   3   6  25       12.57       15.22     15.43 o 
   0   7  25        0.17       -1.04      9.38 o 
   1   7  25       10.78        1.29      8.24 o 
   2   7  25       12.47        6.99      7.33 o 
   3   7  25        0.77       -3.73      6.60 o 
   0   8  25        0.21        1.20     11.67 o 
   1   8  25        8.05        6.26      7.98 o 
   2   8  25       16.58       22.48     10.28 o 
   0   9  25        0.04       -8.66      9.88 o 
   1   9  25       20.91       33.63      8.72 o 
   2   9  25        1.11       14.45     17.16 o 
   0  10  25       14.15        5.43     10.76 o 
   0   0  26       31.67       17.29      9.23 o 
   1   0  26        6.29        4.07      9.06 o 
   2   0  26       21.81       23.45      5.96 o 
   3   0  26       20.36       12.96      7.26 o 
   4   0  26        6.46        8.52      9.11 o 
   0   1  26      380.23      357.48     11.82 o 
   1   1  26      204.64      209.64      9.78 o 
   2   1  26       75.14       73.52      5.70 o 
   3   1  26        5.01       -3.25      7.50 o 
   4   1  26       46.81       58.40      8.07 o 
   0   2  26       14.82       14.69     10.74 o 
   1   2  26       80.81       78.60      7.65 o 
   2   2  26        0.79       -0.69      6.55 o 
   3   2  26       21.83       10.71      8.31 o 
   4   2  26       99.19      119.96     18.31 o 
   0   3  26      798.62      724.73     21.99 o 
   1   3  26       30.85       27.87     10.33 o 
   2   3  26        3.29        2.28      5.97 o 
   3   3  26       61.51       55.50      8.11 o 
   4   3  26       12.57        0.13     14.60 o 
   0   4  26        0.05       -9.75      9.75 o 
   1   4  26       34.23       32.24      6.98 o 
   2   4  26        8.82        3.60      6.55 o 
   3   4  26       10.02       15.84      7.70 o 
   0   5  26       13.46        3.20      9.51 o 
   1   5  26       26.21       19.32      6.51 o 
   2   5  26        2.47        2.36     12.40 o 
   3   5  26        2.39       -7.27      7.38 o 
   0   6  26       16.95       12.45      9.96 o 
   1   6  26        6.45       13.46      7.84 o 
   2   6  26        7.05        2.21     15.86 o 
   3   6  26        1.34       -6.36      7.54 o 
   0   7  26        3.26       12.97      9.46 o 
   1   7  26       18.62       24.46      9.49 o 
   2   7  26        4.26       -4.18     14.60 o 
   0   8  26        0.17        6.91     10.06 o 
   1   8  26        5.64       -0.31      6.71 o 
   2   8  26        4.58       -2.34      8.54 o 
   0   9  26        5.77        6.91     10.55 o 
   1   9  26        5.17       10.06      8.86 o 
   1   0  27      305.85      327.33     21.13 o 
   2   0  27        0.72       10.26      6.23 o 
   3   0  27        1.10       -4.06     16.73 o 
   4   0  27      122.51      158.22     33.00 o 
   0   1  27        3.08       10.96     13.63 o 
   1   1  27      126.44      121.59     10.40 o 
   2   1  27       16.56       20.56      5.06 o 
   3   1  27       55.03       71.01      6.35 o 
   4   1  27        3.92       11.34     12.54 o 
   0   2  27      169.43      181.68     14.56 o 
   1   2  27      430.87      444.19     53.47 o 
   2   2  27        8.60        5.27      7.18 o 
   3   2  27       20.39       16.14      7.45 o 
   0   3  27      302.59      299.73     16.48 o 
   1   3  27       84.57       83.11     10.80 o 
   2   3  27       10.51       -6.49      6.49 o 
   3   3  27        7.96        0.01      8.58 o 
   0   4  27       21.03       40.76     16.35 o 
   1   4  27      111.51      123.45     17.14 o 
   2   4  27        1.24       -6.46      7.33 o 
   3   4  27        5.63        3.37      9.36 o 
   0   5  27      193.29      205.44     15.10 o 
   1   5  27       39.06       43.09      8.18 o 
   2   5  27        7.88        8.52     14.65 o 
   3   5  27        4.27       -0.12      7.02 o 
   0   6  27       93.78       84.54     12.89 o 
   1   6  27       18.09       25.78      6.69 o 
   2   6  27        8.36       -0.18      7.48 o 
   3   6  27        0.69       15.68     13.96 o 
   0   7  27        1.78       -4.16     10.68 o 
   1   7  27       38.56       37.77      8.03 o 
   2   7  27       22.95       31.78      8.90 o 
   0   8  27       13.50       21.47      9.98 o 
   1   8  27       14.45       25.30      8.58 o 
   2   8  27       10.99       12.89     21.90 o 
   0   9  27        0.02      -12.63     12.63 o 
   1   9  27       25.09       41.46      9.05 o 
   0   0  28       37.04       29.77     11.78 o 
   1   0  28      104.44      100.67      8.43 o 
   2   0  28        0.00       -5.49      6.09 o 
   3   0  28       12.90        9.34      7.87 o 
   0   1  28      281.86      297.99     11.73 o 
   1   1  28       85.18       92.46      7.40 o 
   2   1  28        6.77       11.60      4.54 o 
   3   1  28       25.52       28.74      5.81 o 
   0   2  28        8.01       25.29     10.84 o 
   1   2  28       21.79       18.97      6.69 o 
   2   2  28       29.99       24.67      6.80 o 
   3   2  28        1.93       10.23      6.90 o 
   0   3  28      114.36      134.48     13.67 o 
   1   3  28       41.95       34.36      7.35 o 
   2   3  28        0.48       -2.53      7.85 o 
   3   3  28        8.40       16.29      8.02 o 
   0   4  28       28.02       16.51     12.56 o 
   1   4  28      125.56      107.48      9.10 o 
   2   4  28        3.64       10.47      7.43 o 
   3   4  28       15.70        9.25     10.53 o 
   0   5  28      326.40      301.24     18.59 o 
   1   5  28       29.53       27.96      7.52 o 
   2   5  28        0.40       -0.46      6.63 o 
   3   5  28        1.13        6.05      6.52 o 
   0   6  28       21.73        1.09      9.77 o 
   1   6  28       51.21       44.17      8.50 o 
   2   6  28        3.01       -2.94      7.94 o 
   0   7  28       12.66        2.52     10.24 o 
   1   7  28       74.93       89.13     11.18 o 
   2   7  28        6.04        5.58      8.94 o 
   0   8  28       41.26       49.55     11.72 o 
   1   8  28       11.52       -3.59      8.14 o 
   1   0  29        0.69       10.61      6.12 o 
   2   0  29        0.00        0.70      6.43 o 
   3   0  29       24.34       11.44      9.14 o 
   0   1  29        0.22       -0.12      6.43 o 
   1   1  29       17.92       16.67      5.03 o 
   2   1  29        2.02        5.25      4.41 o 
   3   1  29       11.27        6.25      8.74 o 
   0   2  29        2.04       -6.63      9.38 o 
   1   2  29       67.00       76.79      8.15 o 
   2   2  29        6.30       15.97      6.61 o 
   3   2  29        1.68        1.84      7.07 o 
   0   3  29        0.96       -1.98     10.79 o 
   1   3  29       85.04       85.99      8.87 o 
   2   3  29        1.01       -6.03      7.29 o 
   3   3  29        9.13        4.03     19.18 o 
   0   4  29       22.04       21.63     11.83 o 
   1   4  29       24.79       44.18      8.52 o 
   2   4  29        1.16        8.86      7.74 o 
   3   4  29        1.42       -9.02      9.02 o 
   0   5  29      135.27      124.36     13.57 o 
   1   5  29        2.56        2.08      6.51 o 
   2   5  29        0.34        5.53      7.71 o 
   0   6  29        3.19        9.67     16.30 o 
   1   6  29       60.97       62.08      8.51 o 
   2   6  29        5.00       15.27      9.45 o 
   0   7  29      104.54      111.86     14.82 o 
   1   7  29       38.27       41.25      8.72 o 
   0   8  29       12.35        1.85     12.14 o 
   1   8  29       22.99       24.27     10.18 o 
   0   0  30       19.53       17.08     12.66 o 
   1   0  30       70.55       62.41      8.20 o 
   2   0  30        0.59        2.14      6.48 o 
   3   0  30        0.55        9.90      7.38 o 
   0   1  30       46.13       43.91      8.74 o 
   1   1  30       37.06       23.96      6.10 o 
   2   1  30        0.53        6.14      4.84 o 
   3   1  30       19.45       25.29      9.21 o 
   0   2  30       91.31       78.87     11.88 o 
   1   2  30        7.39        9.38      7.59 o 
   2   2  30        3.68        8.47      7.10 o 
   3   2  30        5.69       18.20      7.21 o 
   0   3  30      166.05      171.03     15.60 o 
   1   3  30       15.18       12.65      8.27 o 
   2   3  30        0.88       -5.08      7.23 o 
   3   3  30        7.32       17.45     13.36 o 
   0   4  30       82.55       61.27     14.53 o 
   1   4  30        5.39       14.23      6.67 o 
   2   4  30        0.05       -1.27      7.09 o 
   0   5  30       12.46       17.78     11.75 o 
   1   5  30       62.65       55.53      8.52 o 
   2   5  30        1.38       -1.79      8.33 o 
   0   6  30        9.75       15.26     10.58 o 
   1   6  30       13.99       12.68      7.99 o 
   2   6  30        1.39       11.76      8.97 o 
   0   7  30       41.32       42.01     13.00 o 
   1   7  30        3.65        3.64     20.99 o 
   1   0  31        0.30       -0.11      6.85 o 
   2   0  31        4.07        0.86      7.80 o 
   3   0  31        0.95        2.96      6.83 o 
   0   1  31        0.05        1.97      6.73 o 
   1   1  31        5.39        4.72      4.43 o 
   2   1  31        4.97       13.09      5.54 o 
   3   1  31        1.16        1.40      5.12 o 
   0   2  31       31.69       19.70      9.96 o 
   1   2  31        0.52        4.39      7.13 o 
   2   2  31       16.33       15.75     11.24 o 
   0   3  31       37.29       26.62     11.39 o 
   1   3  31       10.08       15.54      6.71 o 
   2   3  31        0.51        3.98      8.36 o 
   0   4  31      101.65       84.33     13.62 o 
   1   4  31       17.44       13.65      8.82 o 
   2   4  31       18.28       12.07      8.03 o 
   0   5  31       68.74       46.48     13.08 o 
   1   5  31       47.28       62.80     21.15 o 
   2   5  31        0.11        3.80      9.37 o 
   0   6  31       47.83       43.91     11.83 o 
   1   6  31       21.10       17.35     10.45 o 
   0   7  31        7.07      -12.22     15.62 o 
   0   0  32        2.48       26.49     12.61 o 
   1   0  32        6.20        2.68      6.37 o 
   2   0  32        0.15        7.31      8.54 o 
   0   1  32       14.48       13.19      7.90 o 
   1   1  32       12.54       13.49      5.13 o 
   2   1  32       20.19       12.78      6.47 o 
   0   2  32       52.34       56.96     12.82 o 
   1   2  32        3.38       14.72      7.00 o 
   2   2  32       10.32       20.34      8.78 o 
   0   3  32        3.45       -5.46     11.67 o 
   1   3  32        7.14       -1.18     14.32 o 
   2   3  32       10.03        7.09      8.78 o 
   0   4  32        4.06        3.46     13.34 o 
   1   4  32       15.30        4.02     19.29 o 
   2   4  32        7.20       -3.18      8.62 o 
   0   5  32        3.65        5.25     10.16 o 
   1   5  32        5.51       19.20      9.31 o 
   0   6  32        6.46       -4.84     10.81 o 
   1   6  32        3.53        7.08      8.28 o 
   1   0  33        0.59       -7.38      7.38 o 
   2   0  33        8.19        9.19      6.74 o 
   0   1  33       14.02       15.45      9.04 o 
   1   1  33       10.26        8.34      4.93 o 
   2   1  33       56.33       60.72      6.60 o 
   0   2  33       11.80        5.49     10.66 o 
   1   2  33        9.19       14.99      7.71 o 
   2   2  33        3.77        1.34      7.75 o 
   0   3  33        5.62       15.18     11.05 o 
   1   3  33        2.30       12.43      7.28 o 
   2   3  33        3.29        5.36     15.21 o 
   0   4  33       44.71        5.64     13.08 o 
   1   4  33        4.46        4.14      8.16 o 
   0   5  33        2.33      -11.15     11.15 o 
   1   5  33       12.20       19.67      9.02 o 
   0   0  34        1.86       -9.75      9.75 o 
   1   0  34       27.34       10.43      8.60 o 
   0   1  34        0.74        6.10      7.99 o 
   1   1  34        9.91       11.14      5.08 o 
   0   2  34        9.28       10.76     15.52 o 
   1   2  34        1.82        8.12     10.79 o 
   0   3  34        6.11        9.18      9.12 o 
   1   3  34        4.18       -0.30      8.91 o 
   0   4  34        0.24        0.88     10.63 o 
   1   0  35        0.02        3.40      6.47 o 
   0   1  35        3.79       -6.70      8.32 o 
   1   1  35        0.45        0.56      6.08 o 
   0   2  35        1.41       16.82     12.74 o 
   1   2  35        9.43       17.32      7.84 o 
   0   3  35        1.47      -12.24     17.50 o 
                                                 
